# Supplementary material for: Lions in a coexistence landscape: Repurposing a traditional field technique to monitor an elusive carnivore
Source: Ecol Evol. 2022 Mar 1;12(3):e8662. doi: 10.1002/ece3.8662 (PMC8888262; doi:10.1002/ece3.8662)
Supplement: Supplementary file 2 — Appendix S2 [file ECE3-12-e8662-s001.zip]

Archive with 11 entries (11 files):
- ece38662-sup-0003-Supinfo.csv
- ece38662-sup-0004-Supinfo.R
- ece38662-sup-0005-Supinfo.csv
- ece38662-sup-0006-Supinfo.csv
- ece38662-sup-0007-Supinfo.csv
- ece38662-sup-0008-Supinfo.R
- ece38662-sup-0009-Supinfo.R
- ece38662-sup-0010-Supinfo.R
- ece38662-sup-0011-Supinfo.csv
- ece38662-sup-0012-Supinfo.csv
- ece38662-sup-0002-Appendix S2.rtf
