# Supplementary material for: Lions in a coexistence landscape: Repurposing a traditional field technique to monitor an elusive carnivore
Source: Ecol Evol. 2022 Mar 1;12(3):e8662. doi: 10.1002/ece3.8662 (PMC8888262; doi:10.1002/ece3.8662)
Supplement: Supplementary file 2 — Appendix S2 [file ECE3-12-e8662-s001.zip › ece38662-sup-0003-Supinfo.csv]

LOC_ID	ANIMAL_ID	SO
169	1	4
200	1	34
179	1	4
169	1	5
161	1	5
161	1	5
77	2	59
73	2	60
161	3	5
169	3	4
161	3	5
169	3	5
200	3	34
93	4	10
169	5	5
161	5	5
147	5	68
169	5	4
167	5	40
169	6	4
161	6	5
169	6	5
200	6	34
161	6	5
161	14	5
161	14	5
169	14	4
200	14	34
169	14	5
169	7	4
161	7	5
169	7	5
200	7	34
161	7	5
73	8	60
77	8	59
190	15	3
170	15	4
179	15	4
179	15	9
207	15	33
167	15	40
157	15	27
169	9	4
200	9	34
161	9	5
161	9	5
169	9	5
80	16	59
73	16	60
61	16	73
161	10	5
190	10	27
161	10	5
200	10	34
169	10	5
169	10	4
225	17	33
161	11	5
161	11	5
169	11	4
200	11	34
169	11	5
169	18	5
169	18	4
161	18	5
200	18	34
161	18	5
161	12	5
169	12	4
169	12	5
200	12	34
165	12	30
161	12	5
161	19	5
161	19	5
169	19	4
200	19	34
169	19	5
169	13	5
161	13	5
161	13	5
200	13	34
169	13	4
