# Supplementary material for: Lions in a coexistence landscape: Repurposing a traditional field technique to monitor an elusive carnivore
Source: Ecol Evol. 2022 Mar 1;12(3):e8662. doi: 10.1002/ece3.8662 (PMC8888262; doi:10.1002/ece3.8662)
Supplement: Supplementary file 2 — Appendix S2 [file ECE3-12-e8662-s001.zip › ece38662-sup-0004-Supinfo.R]

# This is a general utility function to find distance between two vectors of locations. Obtains a matrix. #

e2dist <-
function (loc1, loc2)
{
    i <- sort(rep(1:nrow(loc2), nrow(loc1)))
    dvec <- sqrt((loc1[, 1] - loc2[i, 1])^2 + (loc1[, 2] - loc2[i, 2])^2)
    matrix(dvec, nrow = nrow(loc1), ncol = nrow(loc2), byrow = F)
}
 
