# Supplementary material for: Lions in a coexistence landscape: Repurposing a traditional field technique to monitor an elusive carnivore
Source: Ecol Evol. 2022 Mar 1;12(3):e8662. doi: 10.1002/ece3.8662 (PMC8888262; doi:10.1002/ece3.8662)
Supplement: Supplementary file 2 — Appendix S2 [file ECE3-12-e8662-s001.zip › ece38662-sup-0005-Supinfo.csv]

LOC_ID	X_COORD	Y_COORD	1	2	3	4	5	6	7	8	9	10	11	12	13	14	15	16	17	18	19	20	21	22	23	24	25	26	27	28	29	30	31	32	33	34	35	36	37	38	39	40	41	42	43	44	45	46	47
1	168000	9767000	-20	-20	-20	-20	-20	-20	-20	-20	-20	-20	-20	-20	-20	-20	-20	-20	-20	-20	-20	-20	-20	-20	-20	-20	-20	-20	-20	-20	-20	-20	-20	0.108800532673243	-20	-20	-20	-20	-20	-20	-20	-20	-20	-20	-20	-20	-20	-20	-20
2	169000	9767000	-20	-20	-20	-20	-20	-20	-20	-20	-20	-20	-20	-20	-20	-20	-20	-20	-20	-20	-20	-20	-20	-20	-20	-20	-20	-20	-20	-20	-20	-20	-20	-0.210690718325996	-20	-20	-20	-20	-20	-20	-20	-20	-20	-20	-20	-20	-20	-20	-20
3	171000	9767000	-20	-20	-20	-20	-20	-20	-20	-20	-20	-20	-20	-20	-20	-20	-20	-20	-20	-20	-20	-20	-20	-20	-20	-20	-20	-20	-20	-20	-20	-20	-20	-1.67261207522102	-20	-20	-20	-20	-20	-20	-20	-20	-20	-20	-20	-20	-20	-20	-20
4	172000	9767000	-20	-20	-20	-20	-20	-20	-20	-20	-20	-20	-20	-20	-20	-20	-20	-20	-20	-20	-20	-20	-20	-20	-20	-20	-20	-20	-20	-20	-20	-20	-20	0.109591975268265	-20	-20	-20	-20	-20	-20	-20	-20	-20	-20	-20	-20	-20	-20	-20
5	173000	9767000	-20	-20	-20	-20	-20	-20	-20	-20	-20	-20	-20	-20	-20	-20	-20	-20	-20	-20	-20	-20	-20	-20	-20	-20	-20	-20	-20	-20	-20	-20	-20	-1.28507335046631	-20	-20	-20	-20	-20	-20	-20	-20	-20	-20	-20	-20	-20	-20	-20
6	174000	9767000	-20	-20	-20	-20	-20	-20	-20	-20	-20	-20	-20	-20	-20	-20	-20	-20	-20	-20	-20	-20	-20	-20	-20	-20	-20	-20	-20	-20	-20	-20	-20	-20	-20	-20	-20	-20	-20	-20	-20	-20	-20	-20	-20	-20	-20	-20	-20
7	165000	9768000	-20	-20	-20	-20	-20	-20	-20	-20	-20	-20	-20	-20	-20	-20	-20	-20	-20	-20	-20	-20	-20	-20	-20	-20	-20	-20	-20	-20	-20	-20	-20	-1.57743069784983	-20	-20	-20	-20	-20	-20	-20	-20	-20	-20	-20	-20	-20	-20	-20
8	166000	9768000	-20	-20	-20	-20	-20	-20	-20	-20	-20	-20	-20	-20	-20	-20	-20	-20	-20	-20	-20	-20	-20	-20	-20	-20	-20	-20	-20	-20	-20	-20	-20	0.825689029063515	-20	-20	-20	-20	-20	-20	-20	-20	-20	-20	-20	-20	-20	-20	-20
9	168000	9768000	-20	-20	-20	-20	-20	-20	-20	-20	-20	-20	-20	-20	-20	-20	-20	-20	-20	-20	-20	-20	-20	-20	-20	-20	-20	-20	-20	-20	-20	-20	-20	-2.36744775462317	-20	-20	-20	-20	-20	-20	-20	-20	-20	-20	-20	-20	-20	-20	-20
10	169000	9768000	-20	-20	-20	-20	-20	-20	-20	-20	-20	-20	-20	-20	-20	-20	-20	-20	-20	-20	-20	-20	-20	-20	-20	-20	-20	-20	-20	-20	-20	-20	-20	0.462942236913315	-20	-20	-20	-20	-20	-20	-20	-20	-20	-20	-20	-20	-20	-20	-20
11	172000	9768000	-20	-20	-20	-20	-20	-20	-20	-20	-20	-20	-20	-20	-20	-20	-20	-20	-20	-20	-20	-20	-20	-20	-20	-20	-20	-20	-20	-20	-20	-20	-20	-2.96061299603799	-20	-20	-20	-20	-20	-20	-20	-20	-20	-20	-20	-20	-20	-20	-20
12	173000	9768000	-20	-20	-20	-20	-20	-20	-20	-20	-20	-20	-20	-20	-20	-20	-20	-20	-20	-20	-20	-20	-20	-20	-20	-20	-20	-20	-20	-20	-20	-20	-20	-0.108672858419335	-20	-20	-20	-20	-20	-20	-20	-20	-20	-20	-20	-20	-20	-20	-20
13	174000	9768000	-20	-20	-20	-20	-20	-20	-20	-20	-20	-20	-20	-20	-20	-20	-20	-20	-20	-20	-20	-20	-20	-20	-20	-20	-20	-20	-20	-20	-20	-20	-20	0.266790530780039	-20	-20	-20	-20	-20	-20	-20	-20	-20	-20	-20	-20	0.100044701523516	-20	-20
14	176000	9768000	-20	-20	-20	-20	-20	-20	-20	-20	-20	-20	-20	-20	-20	-20	-20	-20	-20	-20	-20	-20	-20	-20	-20	-20	-20	-20	-20	-20	-20	-20	-20	-20	-20	-20	-20	-20	-20	-20	-20	-20	-20	-20	-20	-20	-20	-20	-20
15	177000	9768000	-20	-20	-20	-20	-20	-20	-20	-20	-20	-20	-20	-20	-20	-20	-20	-20	-20	-20	-20	-20	-20	-20	-20	-20	-20	-20	-20	-20	-20	-20	-20	-20	-20	-20	-20	-20	-20	-20	-20	-20	-20	-20	-20	-20	-20	-20	-20
16	166000	9769000	-20	-20	-20	-20	-20	-20	-20	-20	-20	-20	-20	-20	-20	-20	-20	-20	-20	-20	-20	-20	-20	-20	-20	-20	-20	-20	-20	-20	-20	-20	-20	-0.762917818898425	-20	-20	-20	-20	-20	-20	-20	-20	-20	-20	-20	-20	-20	-20	-20
17	167000	9769000	-20	-20	-20	-20	-20	-20	-20	-20	-20	-20	-20	-20	-20	-20	-20	-20	-20	-20	-20	-20	-20	-20	-20	-20	-20	-20	-20	-20	-20	-20	-20	0.766540245728733	-20	-20	-20	-20	-20	-20	-20	-20	-20	-20	-20	-20	-20	-20	-20
18	168000	9769000	-20	-20	-20	-20	-20	-20	-20	-20	-20	-20	-20	-20	-20	-20	-20	-20	-20	-20	-20	-20	-20	-20	-20	-20	-20	-20	-20	-20	-20	-20	-20	0.768658168890601	-20	-20	-20	-20	-20	-20	-20	-20	-20	-20	-20	-20	-20	-20	-20
19	169000	9769000	-20	-20	-20	-20	-20	-20	-20	-20	-20	-20	-20	-20	-20	-20	-20	-20	-20	-20	-20	-20	-20	-20	-20	-20	-20	-20	-20	-20	-20	-20	-20	0.35797287860479	-20	-20	-20	-20	-20	-20	-20	-20	-20	-20	-20	-20	-20	-20	-20
20	170000	9769000	-20	-20	-20	-20	-20	-20	-20	-20	-20	-20	-20	-20	-20	-20	-20	-20	-20	-20	-20	-20	-20	-20	-20	-20	-20	-20	-20	-20	-20	-20	-20	0.843513828413822	-20	-20	-20	-20	-20	-20	-20	-20	-20	-20	-20	-20	-20	-20	-20
21	171000	9769000	-20	-20	-20	-20	-20	-20	-20	-20	-20	-20	-20	-20	-20	-20	-20	-20	-20	-20	-20	-20	-20	-20	-20	-20	-20	-20	-20	-20	-20	-20	-20	0.052809710639129	-20	-20	-20	-20	-20	-20	-20	-20	-20	-20	-20	-20	-20	-20	-20
22	172000	9769000	-20	-20	-20	-20	-20	-20	-20	-20	-20	-20	-20	-20	-20	-20	-20	-20	-20	-20	-20	-20	-20	-20	-20	-20	-20	-20	-20	-20	-20	-20	-20	0.058368699153554	-20	-20	-20	-20	-20	-20	-20	-20	-20	-20	-20	-20	-20	-20	-20
23	173000	9769000	-20	-20	-20	-20	-20	-20	-20	-20	-20	-20	-20	-20	-20	-20	-20	-20	-20	-20	-20	-20	-20	-20	-20	-20	-20	-20	-20	-20	-20	-20	-20	0.0123193063512658	-20	-20	-20	-20	-20	-20	-20	-20	-20	-20	-20	-20	-0.299775395285286	-20	-20
24	174000	9769000	-20	-20	-20	-20	-20	-20	-20	-20	-20	-20	-20	-20	-20	-20	-20	-20	-20	-20	-20	-20	-20	-20	-20	-20	-20	-20	-20	-20	-20	-20	-20	0.17577196882867	-20	-20	-20	-20	-20	-20	-20	-20	-20	-20	-20	-20	-0.162488010100551	-20	-20
25	175000	9769000	-20	-20	-20	-20	-20	-20	-20	-20	-20	-20	-20	-20	-20	-20	-20	-20	-20	-20	-20	-20	-20	-20	-20	-20	-20	-20	-20	-20	-20	-20	-20	0.769974759130049	-20	-20	-20	-20	-20	-20	-20	-20	-20	-20	-20	-20	0.109255587068428	-20	-20
26	176000	9769000	-20	-20	-20	-20	-20	-20	-20	-20	-20	-20	-20	-20	-20	-20	-20	-20	-20	-20	-20	-20	-20	-20	-20	-20	-20	-20	-20	-20	-20	-20	-20	-20	-20	-20	-20	-20	-20	-20	-20	-20	-20	-20	-20	-20	-20	-20	-20
27	177000	9769000	-20	-20	-20	-20	-20	-20	-20	-20	-20	-20	-20	-20	-20	-20	-20	-20	-20	-20	-20	-20	-20	-20	-20	-20	-20	-20	-20	-20	-20	-20	-20	-20	-20	-20	-20	-20	-20	-20	-20	-20	-20	-20	-20	-20	-20	-20	-20
28	178000	9769000	-20	-20	-20	-20	-20	-20	-20	-20	-20	-20	-20	-20	-20	-20	-20	-20	-20	-20	-20	-20	-20	-20	-20	-20	-20	-20	-20	-20	-20	-20	-20	-20	-20	-20	-20	-20	-20	-20	-20	-20	-20	-20	-20	-20	-20	-20	-20
29	169000	9770000	-20	-20	-20	-20	-20	-20	-20	-20	-20	-20	-20	-20	-20	-20	-20	-20	-20	-20	-20	-20	-20	-20	-20	-20	-20	-20	-20	-20	-20	-20	-20	0.219770427532959	-20	-20	-20	-20	-20	-20	-20	-20	-20	-20	-20	-20	-20	-20	-20
30	170000	9770000	-20	-20	-20	-20	-20	-20	-20	-20	-20	-20	-20	-20	-20	-20	-20	-20	-20	-20	-20	-20	-20	-20	-20	-20	-20	-20	-20	-20	-20	-20	-20	-0.582530020382621	-20	-20	-20	-20	-20	-20	-20	-20	-20	-20	-20	-20	-20	-20	-20
31	171000	9770000	-20	-20	-20	-20	-20	-20	-20	-20	-20	-20	-20	-20	-20	-20	-20	-20	-20	-20	-20	-20	-20	-20	-20	-20	-20	-20	-20	-20	-20	-20	-20	-0.251205586719002	-20	-20	-20	-20	-20	-20	-20	-20	-20	-20	-20	-20	-20	-20	-20
32	172000	9770000	-20	-20	-20	-20	-20	-20	-20	-20	-20	-20	-20	-20	-20	-20	-20	-20	-20	-20	-20	-20	-20	-20	-20	-20	-20	-20	-20	-20	-20	-20	-20	-20	-20	-20	-20	-20	-20	-20	-20	-20	-20	-20	-20	-20	-4.39446447394982	-20	-20
33	173000	9770000	-20	-20	-20	-20	-20	-20	-20	-20	-20	-20	-20	-20	-20	-20	-20	-20	-20	-20	-20	-20	-20	-20	-20	-20	-20	-20	-20	-20	-20	-20	-20	-0.556283509383609	-20	-20	-20	-20	-20	-20	-20	-20	-20	-20	-20	-20	0.182206996771476	-20	-20
34	174000	9770000	-20	-20	-20	-20	-20	-20	-20	-20	-20	-20	-20	-20	-20	-20	-20	-20	-20	-20	-20	-20	-20	-20	-20	-20	-20	-20	-20	-20	-20	-20	-20	-20	-20	-20	-20	-20	-20	-20	-20	-20	-20	-20	-20	-20	-20	-20	-20
35	175000	9770000	-20	-20	-20	-20	-20	-20	-20	-20	-20	-20	-20	-20	-20	-20	-20	-20	-20	-20	-20	-20	-20	-20	-20	-20	-20	-20	-20	-20	-20	-20	-20	0.56072288014551	-20	-20	-20	-20	-20	-20	-20	-20	-20	-20	-20	-20	0.589075925045987	-20	-20
36	176000	9770000	-20	-20	-20	-20	-20	-20	-20	-20	-20	-20	-20	-20	-20	-20	-20	-20	-20	-20	-20	-20	-20	-20	-20	-20	-20	-20	-20	-20	-20	-20	-20	0.556977967748814	-20	-20	-20	-20	-20	-20	-20	-20	-20	-20	-20	-20	-3.85998898794777	-20	-20
37	177000	9770000	-20	-20	-20	-20	-20	-20	-20	-20	-20	-20	-20	-20	-20	-20	-20	-20	-20	-20	-20	-20	-20	-20	-20	-20	-20	-20	-20	-20	-20	-20	-20	-20	-20	-20	-20	-20	-20	-20	-20	-20	-20	-20	-20	-20	-20	-20	-20
38	178000	9770000	-20	-20	-20	-20	-20	-20	-20	-20	-20	-20	-20	-20	-20	-20	-20	-20	-20	-20	-20	-20	-20	-20	-20	-20	-20	-20	-20	-20	-20	-20	-20	-20	-20	-20	-20	-20	-20	-20	-20	-20	-20	-20	-20	-20	-20	-20	-20
39	169000	9771000	-20	-20	-20	-20	-20	-20	-20	-20	-20	-20	-20	-20	-20	-20	-20	-20	-20	-20	-20	-20	-20	-20	-20	-20	-20	-20	-20	-20	-20	-20	-20	-1.65893360969757	-20	-20	-20	-20	-20	-20	-20	-20	-20	-20	-20	-20	-20	-20	-20
40	170000	9771000	-20	-20	-20	-20	-20	-20	-20	-20	-20	-20	-20	-20	-20	-20	-20	-20	-20	-20	-20	-20	-20	-20	-20	-20	-20	-20	-20	-20	-20	-20	-20	0.024570561621773	-20	-20	-20	-20	-20	-20	-20	-20	-20	-20	-20	-20	-20	-20	-20
41	171000	9771000	-20	-20	-20	-20	-20	-20	-20	-20	-20	-20	-20	-20	-20	-20	-20	-20	-20	-20	-20	-20	-20	-20	-20	-20	-20	-20	-20	-20	-20	-20	-20	0.167163322678881	-20	-20	-20	-20	-20	-20	-20	-20	-20	-20	-20	-20	-1.861322305326	-20	-20
42	172000	9771000	-20	-20	-20	-20	-20	-20	-20	-20	-20	-20	-20	-20	-20	-20	-20	-20	-20	-20	-20	-20	-20	-20	-20	-20	-20	-20	-20	-20	-20	-20	-20	-20	-20	-20	-20	-20	-20	-20	-20	-20	-20	-20	-20	-20	0.312703385565395	-20	-20
43	173000	9771000	-20	-20	-20	-20	-20	-20	-20	-20	-20	-20	-20	-20	-20	-20	-20	-20	-20	-20	-20	-20	-20	-20	-20	-20	-20	-20	-20	-20	-20	-20	-20	-20	-20	-20	-20	-20	-20	-20	-20	-20	-20	-20	-20	-20	-20	-20	-20
44	174000	9771000	-20	-20	-20	-20	-20	-20	-20	-20	-20	-20	-20	-20	-20	-20	-20	-20	-20	-20	-20	-20	-20	-20	-20	-20	-20	-20	-20	-20	-20	-20	-20	-20	-20	-20	-20	-20	-20	-20	-20	-20	-20	-20	-20	-20	-20	-20	-20
45	175000	9771000	-20	-20	-20	-20	-20	-20	-20	-20	-20	-20	-20	-20	-20	-20	-20	-20	-20	-20	-20	-20	-20	-20	-20	-20	-20	-20	-20	-20	-20	-20	-20	-20	-20	-20	-20	-20	-20	-20	-20	-20	-20	-20	-20	-20	0.47183625801831	-20	-20
46	176000	9771000	-20	-20	-20	-20	-20	-20	-20	-20	-20	-20	-20	-20	-20	-20	-20	-20	-20	-20	-20	-20	-20	-20	-20	-20	-20	-20	-20	-20	-20	-20	-20	0.94727119460691	-20	-20	-20	-20	-20	-20	-20	-20	-20	-20	-20	-20	-0.661775083926414	-20	-20
47	177000	9771000	-20	-20	-20	-20	-20	-20	-20	-20	-20	-20	-20	-20	-20	-20	-20	-20	-20	-20	-20	-20	-20	-20	-20	-20	-20	-20	-20	-20	-20	-20	-20	-4.26937242565246	-20	-20	-20	-20	-20	-20	-20	-20	-20	-20	-20	-20	-20	-20	-20
48	178000	9771000	-20	-20	-20	-20	-20	-20	-20	-20	-20	-20	-20	-20	-20	-20	-20	-20	-20	-20	-20	-20	-20	-20	-20	-20	-20	-20	-20	-20	-20	-20	-20	-20	-20	-20	-20	-20	-20	-20	-20	-20	-20	-20	-20	-20	-20	-20	-20
49	181000	9771000	-20	-20	-20	-20	-20	-20	-20	-20	-20	-20	-20	-20	-20	-20	-20	-20	-20	-20	-20	-20	-20	-20	-20	-20	-20	-20	-20	-20	-20	-20	-20	-0.282689689480946	-20	-20	-20	-20	-20	-20	-20	-20	-20	-20	-20	-20	-20	-20	-20
50	170000	9772000	-20	-20	-20	-20	-20	-20	-20	-20	-20	-20	-20	-20	-20	-20	-20	-20	-20	-20	-20	-20	-20	-20	-20	-20	-20	-20	-20	-20	-20	-20	-20	0.188476804532432	-20	-20	-20	-20	-20	-20	-1.20107866152657	-20	-20	-20	-20	-20	-20	-20	-20
51	171000	9772000	-20	-20	-20	-20	-20	-20	-20	-20	-20	-20	-20	-20	-20	-20	-20	-20	-20	-20	-20	-20	-20	-20	-20	-20	-20	-20	-20	-20	-20	-20	-20	0.462840175733481	-20	-20	-20	-20	-20	-20	0.146619730899476	-20	-20	-20	-20	-20	-1.11402769115419	-20	-20
52	174000	9772000	-20	-20	-20	-20	-20	-20	-20	-20	-20	-20	-20	-20	-20	-20	-20	-20	-20	-20	-20	-20	-20	-20	-20	-20	-20	-20	-20	-20	-20	-20	-20	-20	-20	-20	-20	-20	-20	-20	-20	-20	-20	-20	-20	0.44576376698197	-20	-20	-20
53	175000	9772000	-20	-20	-20	-20	-20	-20	-20	-20	-20	-20	-20	-20	-20	-20	-20	-20	-20	-20	-20	-20	-20	-20	-20	-20	-20	-20	-20	-20	-20	-20	-20	-20	-20	-20	-20	-20	-20	-20	-20	-20	-20	-20	-20	0.194785950871326	-20	-20	-20
54	176000	9772000	-20	-20	-20	-20	-20	-20	-20	-20	-20	-20	0.0110043250955766	-20	-20	-20	-20	-20	-20	-20	-20	-20	-20	-20	-20	-20	-20	-20	-20	-20	-20	-20	-20	0.842796955065396	-20	-20	-20	-20	-20	-20	-20	-20	-20	-20	-20	0.171777723138694	0.0679435781009842	-20	-20
55	177000	9772000	-20	-20	-20	-20	-20	-20	-20	-20	-20	-20	-1.81053339498177	-20	-20	-20	-20	-20	-20	-20	-20	-20	-20	-20	-20	-20	-20	-20	-20	-20	-20	-20	-20	-20	-20	-20	-20	-20	-20	-20	-20	-20	-20	-20	-20	-0.290030978938228	-20	-20	-20
56	180000	9772000	-20	-20	-20	-20	-20	-20	-20	-20	-20	-20	-20	-20	-20	-20	-20	-20	-20	-20	-20	-20	-20	-20	-20	-20	-20	-20	-20	-20	-20	-20	-20	-0.806310088058891	-20	-20	-20	-20	-20	-20	-20	-20	-20	-20	-20	-20	-20	-20	-20
57	181000	9772000	-20	-20	-20	-20	-20	-20	-20	-20	-20	-1.52950224466676	-20	-20	-20	-20	-20	-20	-20	-20	-20	-20	-20	-20	-20	-20	-20	-20	-20	-20	-20	-20	-20	0.571494430081862	-20	-20	-20	-20	-20	-20	-20	-20	-20	-20	-20	-20	-20	-20	-20
58	170000	9773000	-20	-20	-20	-20	-20	-20	-20	-20	-20	-20	-20	-20	-20	-20	-20	-20	-20	-20	-20	-20	-20	-20	-20	-20	-20	-20	-20	-20	-20	-20	-20	0.0905523365441235	-20	-20	-20	-20	-20	-20	-0.720117238898045	-20	-20	-20	-20	-20	-20	-20	-20
59	171000	9773000	-20	-20	-20	-20	-20	-20	-20	-20	-20	-20	-20	-20	-20	-20	-20	-20	-20	-20	-20	-20	-20	-20	-20	-20	-20	-20	-20	-20	-20	-20	-20	-0.142347580892967	-20	-20	-20	-20	-20	-20	0.138501505632183	-20	-20	-20	-20	-20	-20	-20	-20
60	172000	9773000	-20	-20	-20	-20	-20	-20	-20	-20	-20	-20	-20	-20	-20	-20	-20	-20	-20	-20	-20	-20	-20	-20	-20	-20	-20	-20	-20	-20	-20	-20	-20	0.853172690502275	-20	-20	-20	-20	-20	-20	0.838752193693399	-20	-20	-20	-20	-0.261338713645287	-2.85579110947049	-20	-20
61	173000	9773000	-20	-20	-20	-20	-20	-20	-20	-20	-20	-20	-20	-20	-20	-20	-20	-20	-20	-20	-20	-20	-20	-20	-20	-20	-20	-20	-20	-20	-20	-20	-20	0.24186811067383	-20	-20	-20	-20	-20	-20	-20	-20	-20	-20	-20	0.59536168795114	-20	-20	-20
62	174000	9773000	-20	-20	-20	-20	-20	-20	-20	-20	-20	-20	-20	-20	-20	-20	-20	-20	-20	-20	-20	-20	-20	-20	-20	-20	-20	-20	-20	-20	-20	-20	-20	0.185519793841227	-20	-20	-20	-20	-20	-20	-20	-20	-20	-20	-20	0.750840117873318	-20	-20	-20
63	175000	9773000	-20	-20	-20	-20	-20	-20	-20	-20	-20	-20	-20	-20	-20	-20	-20	-20	-20	-20	-20	-20	-20	-20	-20	-20	-20	-20	-20	-20	-20	-20	-20	-0.0835037928371874	-20	-20	-20	-20	-20	-20	-20	-20	-20	-20	-20	0.0884013271068905	-20	-20	-20
64	176000	9773000	-20	-20	-20	-20	-20	-20	-20	-20	-20	-20	0.0503084249000401	-20	-20	-20	-20	-20	-20	-20	-20	-20	-20	-20	-20	-20	-20	-20	-20	-20	-20	-20	-20	-0.801702854169729	-20	-20	-20	-20	-20	-20	-20	-20	-20	-20	-20	0.336334619622772	0.107128856975624	-20	-20
65	177000	9773000	-20	-20	-20	-20	-20	-20	-20	-20	-20	-20	0.21059429473574	-20	-20	-20	-20	-20	-20	-20	-20	-20	-20	-20	-20	-20	-20	-20	-20	-20	-20	-20	-20	-0.0433607388912722	-20	-20	-20	-20	-20	-20	-20	-20	-20	-20	-20	0.0983161672306974	-20	-20	-20
66	180000	9773000	-20	-20	-20	-20	-20	-20	-20	-20	-20	-1.19901362357788	-20	-20	-20	-20	-20	-20	-20	-20	-20	-20	-20	-20	-20	-20	-20	-20	-20	-20	-20	-20	-20	-20	-20	-20	-20	-20	-20	-20	-20	-20	-20	-20	-20	-20	-20	-20	-20
67	181000	9773000	-20	-20	-20	-20	-20	-20	-20	-20	-20	0.66591531466168	-20	-20	-20	-20	-20	-20	-20	-20	-20	-20	-20	-20	-20	-20	-20	-20	-20	-20	-20	-20	-20	0.0295240406447065	-20	-20	-20	-20	-20	-20	-20	-20	-20	-20	-20	-20	-20	-20	-20
68	170000	9774000	-20	-20	-20	-20	-20	-20	-20	-20	-20	-20	-20	-20	-20	-20	-20	-20	-20	-20	-20	-20	-20	-20	-20	-20	-20	-20	-20	-20	-20	-20	-20	-20	-20	-20	-20	-20	-20	-20	-20	-20	-20	-20	-20	-20	-20	-20	-20
69	171000	9774000	-20	-20	-20	-20	-20	-20	-20	-20	-20	-20	-20	-20	-20	-20	-20	-20	-20	-20	-20	-20	-20	-20	-20	-20	-20	-20	-20	-20	-20	-20	-20	-20	-20	-20	-20	-20	-20	-20	-20	-20	-20	-20	-20	-20	-20	-20	-20
70	172000	9774000	-20	-20	-20	-20	-20	-20	-20	-20	-20	-20	-20	-20	-20	-20	-20	-20	-20	-20	-20	-20	-20	-20	-20	-20	-20	-20	-20	-20	-20	-20	-20	-0.125315662042595	-20	-20	-20	-20	-20	-20	-0.0218838041350361	-20	-20	-20	-20	-0.817777603251675	-0.822559824887476	-20	-20
71	173000	9774000	-20	-20	-20	-20	-20	-20	-20	-20	-20	-20	-20	-20	-20	-20	-20	-20	-20	-20	-20	-20	-20	-20	-20	-20	-20	-20	-20	-20	-20	-20	-20	1.24219534997573	-20	-20	-20	-20	-20	-20	0.851430868094593	-20	-20	-20	-20	0.290712433255397	0.161912381390876	-20	-20
72	174000	9774000	-20	-20	-20	-20	-20	-20	-20	-20	-20	-20	-20	-20	-20	-20	-20	-20	-20	-20	-20	-20	-20	-20	-20	-20	-20	-20	-20	-20	-20	-20	-2.74937714250385	0.0342172149634493	-20	-20	-20	-20	-20	-20	-20	-20	-20	-20	-20	0.133667987659054	-20	-20	-20
73	175000	9774000	-20	-20	-20	-20	-20	-20	-20	-20	-20	-20	-20	-20	-20	-20	-20	-20	-20	-20	-20	-20	-20	-20	-20	-20	-20	-20	-20	-20	-20	-20	-0.147577989844502	0.297069505882844	-20	-20	-20	-20	-20	-20	-20	-20	-20	-20	-20	-1.47768613920519	-20	-20	-20
74	176000	9774000	-20	-20	-20	-20	-20	-20	-20	-20	-20	-20	0.299988491941764	-20	-20	-20	-20	-20	-20	-20	-20	-20	-20	-20	-20	-20	-20	-20	-20	-20	-20	-20	0.22107950182703	-20	-20	-20	-20	-20	-20	-20	-20	-20	-20	-20	-20	0.017567437900069	0.2422791806537	-20	-20
75	177000	9774000	-20	-20	-20	-20	-20	-20	-20	-20	-20	-20	0.0184716182233585	-20	-20	-20	-20	-20	-20	-20	-20	-20	-20	-20	-20	-20	-20	-20	-20	-20	-20	-20	-0.413266113841627	0.139893166224254	-20	-20	-20	-20	-20	-20	-20	-20	-20	-20	-20	0.200374695194401	-20	-20	-20
76	181000	9774000	-20	-20	-20	-20	-20	-20	-20	-20	-20	0.871568066319432	-20	-20	-20	-20	-20	-20	-20	-20	-20	-20	-20	-20	-20	-20	-20	-20	-20	-20	-20	-20	-20	0.828960067843926	-20	-20	-20	-20	-20	-20	-20	-20	-20	-20	-20	-20	-20	-20	-20
77	170000	9775000	-20	-20	-20	-20	-20	-20	-20	-20	-20	-20	-20	-20	-20	-20	-20	-20	-20	-20	-20	-20	-20	-20	-20	-20	-20	-20	-20	-20	-20	-20	-20	-20	-20	-20	-20	-20	-20	-20	-20	-20	-20	-20	-20	-20	-20	-20	-20
78	172000	9775000	-20	-20	-20	-20	-20	-20	-20	-20	-20	-20	-20	-20	-20	-20	-20	-20	-20	-20	-20	-20	-20	-20	-20	-20	-20	-20	-20	-20	-20	-20	-20	-20	-20	-20	-20	-20	-20	-20	-20	-20	-20	-20	-20	-20	-20	-20	-20
79	173000	9775000	-20	-20	-20	-20	-20	-20	-20	-20	-20	-20	-20	-20	-20	-20	-20	-20	-20	-20	-20	-20	-20	-20	-20	-20	-20	-20	-20	-20	-20	-20	0.715661571308614	0.213086134884852	-20	-20	-20	-20	-20	-20	-1.08167138043668	-20	-20	-20	-20	-2.45479647933158	-1.78289706063556	-20	-20
80	174000	9775000	-20	-20	-20	-20	-20	-20	-20	-20	-20	-20	-20	-20	-20	-20	-20	-20	-20	-20	-20	-20	-20	-20	-20	-20	-20	-20	-20	-20	-20	-20	1.73955906532559	1.5061029846196	-20	-20	-20	-20	-20	-20	0.672131225826437	-20	-20	-20	-20	-0.621591830241752	-0.0857103339029861	-20	-20
81	175000	9775000	-20	-20	-20	-20	-20	-20	-20	-20	-20	-20	-0.612224117597044	-20	-20	-20	-20	-20	-20	-20	-20	-20	-20	-20	-20	-20	-20	-20	-20	-20	-20	-20	0.273953776732504	1.77522125575131	-20	-20	-20	-20	-20	-20	-20	-20	-20	-20	-20	-20	-20	-20	-20
82	176000	9775000	-20	-20	-20	-20	-20	-20	-20	-20	-20	-20	0.272138860368286	-20	-20	-20	-20	-20	-20	-20	-20	-20	-20	-20	-20	-20	-20	-20	-20	-20	-20	-20	0.134869018991973	0.410828018736588	-20	-20	-20	-20	-20	-20	-20	-20	-20	-20	-20	0.0587819915982616	0.0700457431081488	-20	-20
83	177000	9775000	-20	-20	-20	-20	-20	-20	-20	-20	-20	-20	0.0322056132213892	-20	-20	-20	-20	-20	-20	-20	-20	-20	-20	-20	-20	-20	-20	-20	-20	-20	-20	-20	0.294299994234858	0.332180725330535	-20	-20	-20	-20	-20	-20	-20	-20	-20	-20	-20	-1.41703867498016	-20	-20	-20
84	178000	9775000	-20	-20	-20	-20	-20	-20	-20	-20	-20	-0.853953212609362	-20	-20	-20	-20	-20	-20	-20	-20	-20	-20	-20	-20	-20	-20	-20	-20	-20	-20	-20	-20	-20	-0.78596585650495	-20	-20	-20	-20	-20	-20	-20	-20	-20	-20	-20	-0.221491492664663	-20	-20	-20
85	181000	9775000	-20	-20	-20	-20	-20	-20	-20	-20	-20	0.849573872139581	-20	-20	-20	-20	-20	-20	-20	-20	-20	-20	-20	-20	-20	-20	-20	-20	-20	-20	-20	-20	-20	0.16427342477285	-20	-20	-20	-20	-20	-20	-20	-20	-20	-20	-20	-20	-20	-20	-20
86	170000	9776000	-20	-20	-20	-20	-20	-20	-20	-20	-20	-20	0.465516650037169	-20	-20	-20	-20	-20	-20	-20	-20	-20	-20	-20	-20	-20	-20	-20	-20	-20	-20	-20	0.130949946155587	0.152820492340127	-20	-20	-20	-20	-20	-20	-20	-20	-20	-20	-20	-20	-20	-20	-20
87	171000	9776000	-20	-20	-20	-20	-20	-20	-20	-20	-20	-20	0.0881664832855176	-20	-20	-20	-20	-20	-20	-20	-20	-20	-20	-20	-20	-20	-20	-20	-20	-20	-20	-20	0.332035686135511	0.238827350379044	-20	-20	-20	-20	-20	-20	-20	-20	-20	-20	-20	-20	-20	-20	-20
88	172000	9776000	-20	-20	-20	-20	-20	-20	-20	-20	-20	-20	-0.697138114947898	-20	-20	-20	-20	-20	-20	-20	-20	-20	-20	-20	-20	-20	-20	-20	-20	-20	-20	-20	0.19719581013429	0.169347745075873	-20	-20	-20	-20	-20	-20	-20	-20	-20	-20	-20	-20	-20	-20	-20
89	173000	9776000	-20	-20	-20	-20	-20	-20	-20	-20	-20	-20	0.103429099888052	-20	-20	-20	-20	-20	-20	-20	-20	-20	-20	-20	-20	-20	-20	-20	-20	-20	-20	-20	0.680924968743442	0.415388499106968	-20	-20	-20	-20	-20	-20	-20	-20	-20	-20	-20	-20	-20	-20	-20
90	174000	9776000	-20	-20	-20	-20	-20	-20	-20	-20	-20	-20	0.0290592743477416	-20	-20	-20	-20	-20	-20	-20	-20	-20	-20	-20	-20	-20	-20	-20	-20	-20	-20	-20	0.713997010225052	0.743838898403291	-20	-20	-20	-20	-20	-20	0.715461076621821	-20	-20	-20	-20	-20	0.124448746278053	-20	-20
91	175000	9776000	-20	-20	-20	-20	-20	-20	-20	-20	-20	-20	-0.34280655097028	-20	-20	-20	-20	-20	-20	-20	-20	-20	-20	-20	-20	-20	-20	-20	-20	-20	-20	-20	-20	0.732659207650444	-20	-20	-20	-20	-20	-20	-20	-20	-20	-20	-20	-20	-20	-20	-20
92	176000	9776000	-20	-20	-20	-20	-20	-20	-20	-20	-20	-20	-3.25576540014982	-20	-20	-20	-20	-20	-20	-20	-20	-20	-20	-20	-20	-20	-20	-20	-20	-20	-20	-20	0.0300976682378508	1.43575617328135	-20	-20	-20	-20	-20	-20	-20	-20	-20	-20	-20	-0.0136561797214201	0.139410014300231	-20	-20
93	177000	9776000	-20	-20	-20	-20	-20	-20	-20	-20	-20	0.511899042108827	0.0551254543052558	-20	-20	-20	-20	-20	-20	-20	-20	-20	-20	-20	-20	-20	-20	-20	-20	-20	-20	-20	0.576011000884846	1.26324311430802	-20	-20	0.397323994799134	-20	-20	-20	-20	-20	-20	-20	-20	-0.12945980300559	-20	-20	-20
94	178000	9776000	-20	-20	-20	-20	-20	-20	-20	-20	-20	0.930606439022691	-20	-20	-20	-20	-20	-20	-20	-20	-20	-20	-20	-20	-20	-20	-20	-20	-20	-20	-20	-20	-20	1.19164944118296	-20	-20	-0.703690865859437	-20	-20	-20	-20	-20	-20	-20	-20	0.0189869868434663	-20	-20	-20
95	179000	9776000	-20	-20	-20	-20	-20	-20	-20	-20	-20	0.830226599392728	-20	-20	-20	-20	-20	-20	-20	-20	-20	-20	-20	-20	-20	-20	-20	-20	-20	-20	-20	-20	-20	0.108469772546592	-20	-20	-20	-20	-20	-20	-20	-20	-20	-20	-20	-20	-20	-20	-20
96	180000	9776000	-20	-20	-20	-20	-20	-20	-20	-20	-20	0.863039976370843	-20	-20	-20	-20	-20	-20	-20	-20	-20	-20	-20	-20	-20	-20	-20	-20	-20	-20	-20	-20	-20	0.173766349105789	-20	-20	-20	-20	-20	-20	-20	-20	-20	-20	-20	-20	-20	-20	-20
97	181000	9776000	-20	-20	-20	-20	-20	-20	-20	-20	-20	0.931044613501341	-20	-20	-20	-20	-20	-20	-20	-20	-20	-20	-20	-20	-20	-20	-20	-20	-20	-20	-20	-20	-20	0.06812301008501	-20	-20	-20	-20	-20	-20	-20	-20	-20	-20	-20	-20	-20	-20	-20
98	182000	9776000	-20	-20	-20	-20	-20	-20	-20	-20	-20	-1.26129436924469	-20	-20	-20	-20	-20	-20	-20	-20	-20	-20	-20	-20	-20	-20	-20	-20	-20	-20	-20	-20	-20	-20	-20	-20	-20	-20	-20	-20	-20	-20	-20	-20	-20	-20	-20	-20	-20
99	170000	9777000	-20	-20	-20	-20	-20	-20	-20	-20	-20	-20	-20	-20	-20	-20	-20	-20	-20	-20	-20	-20	-20	-20	-20	-20	-20	-20	-20	-20	-20	-20	-20	-20	-20	-20	-20	-20	-20	-20	-20	-20	-20	-20	-20	-20	-20	-20	-20
100	171000	9777000	-20	-20	-20	-20	-20	-20	-20	-20	-20	-20	0.287791131383299	-20	-20	-20	-20	-20	-20	-20	-20	-20	-20	-20	-20	-20	-20	-20	-20	-20	-20	-20	0.0631972985018801	0.10094504537537	-20	-20	-20	-20	-20	-20	-20	-20	-20	-20	-20	-20	-20	-20	-20
101	172000	9777000	-20	-20	-20	-20	-20	-20	-20	-20	-20	-20	0.245910487928886	-20	-20	-20	-20	-20	-20	-20	-20	-20	-20	-20	-20	-20	-20	-20	-20	-20	-20	-20	0.143626712899255	0.213417445145921	-20	-20	-20	-20	-20	-20	-20	-20	-20	-20	-20	-20	-20	-20	-20
102	173000	9777000	-20	-20	-20	-20	-20	-20	-20	-20	-20	-20	-20	-20	-20	-20	-20	-20	-20	-20	-20	-20	-20	-20	-20	-20	-20	-20	-20	-20	-20	-20	0.0290532879588837	-0.834170761430337	-20	-20	-20	-20	-20	-20	-20	-20	-20	-20	-20	-20	-20	-20	-20
103	174000	9777000	-20	-20	-20	-20	-20	-20	-20	-20	-20	-20	-20	-20	-20	-20	-20	-20	-20	-20	-20	-20	-20	-20	-20	-20	-20	-20	-20	-20	-20	-20	0.730630264417361	0.0385047115765752	-20	-20	-20	-20	-20	-20	0.731584122287423	-20	-20	-20	-20	-20	-0.498102018003688	-20	-20
104	175000	9777000	-20	-20	-20	-20	-20	-20	-20	-20	-20	-20	-20	-20	-20	-20	-20	-20	-20	-20	-20	-20	-20	-20	-20	-20	-20	-20	-20	-20	-20	-20	-20	0.632907305362759	-20	-20	-20	-20	-20	-20	-20	-20	-20	-20	-20	-20	0.210774703897364	-20	-20
105	176000	9777000	-20	-20	-20	-20	-20	-20	-20	-20	-20	-0.0885666280952043	0.227537479366494	-20	-20	-20	-20	-20	-20	-20	-20	-20	-20	-20	-20	-20	-20	-20	-20	-20	-20	-20	0.0246571906175787	1.64825804632997	-20	-20	-0.796504833092587	-20	-20	-20	-20	-20	-20	-20	-20	-20	0.354019871095042	-20	-20
106	177000	9777000	-20	-20	-20	-20	-20	-20	-20	-20	-20	0.804222310028206	-20	-20	-20	-20	-20	-20	-20	-20	-20	-20	-20	-20	-20	-20	-20	-20	-20	-20	-20	-20	-0.0613401630457592	0.825541094765993	-20	-20	1.03261802508122	-20	-20	-20	-20	-20	-20	-20	-20	-0.770954641292807	-20	-20	-20
107	178000	9777000	-20	-20	-20	-20	-20	-20	-20	-20	-20	-0.603227292914765	-20	-20	-20	-20	-20	-20	-20	-20	-20	-20	-20	-20	-20	-20	-20	-20	-20	-20	-20	-20	-20	-0.511893513492979	-20	-20	-20	-20	-20	-20	-20	-20	-20	-20	-20	-0.552221931694842	-20	-20	-20
108	171000	9778000	-20	-20	-20	-20	-20	-20	-20	-20	-20	-20	-20	-20	-20	-20	-20	-20	-20	-20	-20	-20	-20	-20	-20	-20	-20	-20	-20	-20	-20	-20	-20	-20	-20	-20	-20	-20	-20	-20	-20	-20	-20	-20	-20	-20	-20	-20	-20
109	172000	9778000	-20	-20	-20	-20	-20	-20	-20	-20	-20	-20	0.0470602563071752	-20	-20	-20	-20	-20	-20	-20	-20	-20	-20	-20	-20	-20	-20	-20	-20	-20	-20	-20	-0.894423330612531	-20	-20	-20	-20	-20	-20	-20	-20	-20	-20	-20	-20	-20	-20	-20	-20
110	173000	9778000	-20	-20	-20	-20	-20	-20	-20	-20	-20	-20	-1.46090132904614	-20	-20	-20	-20	-20	-20	-20	-20	-20	-20	-20	-20	-20	-20	-20	-20	-20	-0.827649089044135	-20	0.736742004898701	-20	-20	-20	-20	-20	-20	-20	-20	-20	-20	-20	-20	-20	-20	-20	-20
111	174000	9778000	-20	-20	-20	-20	-20	-20	-20	-20	-20	-20	-20	-20	-20	-20	-20	-20	-20	-20	-20	-20	-20	-20	-20	-20	-20	-20	-20	-20	-0.789557930749353	-20	0.822177936694945	0.0668733981908422	-20	-20	-20	-20	-20	-20	0.741522495719312	-20	-20	-20	-20	-20	-20	-20	-20
112	175000	9778000	-20	-20	-20	-20	-20	-20	-20	-20	-20	-0.131914515109918	0.029411751108886	-20	-20	-20	-20	-20	-20	-20	-20	-20	-20	-20	-20	-20	-20	-20	-20	-20	-20	-20	-20	0.124429921782644	-20	-20	-0.105936341060426	-20	-20	-20	-20	-20	-20	-20	-20	-20	-20	-20	-20
113	176000	9778000	-20	-20	-20	-20	-20	-20	-20	-20	-20	0.905671398998766	-0.938382842635227	-20	-20	-20	-20	-20	-20	-20	-20	-20	-20	-20	-20	-20	-20	-20	-20	-20	-20	-20	-20	0.0814615331158616	-20	-20	0.708385445898029	-20	-20	-20	-20	-20	-20	-20	-20	-20	-20	-20	-20
114	177000	9778000	-20	-20	-20	-20	-20	-20	-20	-20	-20	-2.74523908766028	-20	-20	-20	-20	-20	-20	-20	-20	-20	-20	-20	-20	-20	-20	-20	-20	-20	-20	-20	-20	-20	-20	-20	-20	-0.922277728917235	-20	-20	-20	-20	-20	-20	-20	-20	-20	-20	-20	-20
115	178000	9778000	-20	-20	-20	-20	-20	-20	-20	-20	-20	-20	-20	-20	-20	-20	-20	-20	-20	-20	-20	-20	-20	-20	-20	-20	-20	-20	-20	-20	-20	-20	-20	-20	-20	-20	-20	-20	-20	-20	-20	-20	-20	-20	-20	-20	-20	-20	-20
116	171000	9779000	-20	-20	-20	-20	-20	-20	-20	-20	-20	-20	-20	-20	-20	-20	-20	-20	-20	-20	-20	-20	-20	-20	-20	-20	-20	-20	-20	-20	-20	-20	-20	-20	-20	-20	-20	-20	-20	-20	-20	-20	-20	-20	-20	-20	-20	-20	-20
117	173000	9779000	-20	-20	-20	-20	-20	-20	-20	-20	-20	-20	0.0628440993548452	-20	-20	-20	-20	-20	-20	-20	-20	-20	-20	-20	-20	-20	-20	-20	-20	-20	0.400687007872354	-20	0.0628160678092529	-20	-20	-20	-20	-20	-20	-20	-20	-20	-20	-20	-20	-20	-20	-20	-20
118	174000	9779000	-20	-20	-20	-20	-20	-20	-20	-20	-20	-0.648213603424229	-0.543747297022588	-20	-20	-20	-20	-20	-20	-20	-20	-20	-20	-20	-20	-20	-20	-20	-20	-20	0.136911412967897	-20	0.134034537759489	0.257349949856391	-20	-20	-0.49994724791839	-20	-20	-20	0.952363011728926	-20	-20	-20	-20	-20	-20	-20	-20
119	175000	9779000	-20	-20	-20	-20	-20	-20	-20	-20	-20	-0.526922042707367	-0.63036518538091	-20	-20	-20	-20	-20	-20	-20	-20	-20	-20	-20	-20	-20	-20	-20	-20	-20	-20	-20	-20	-0.635402734887509	-20	-20	-0.626101001022177	-20	-20	-20	-4.59743701842166	-20	-20	-20	-20	-20	-20	-20	-20
120	176000	9779000	-20	-20	-20	-20	-20	-20	-20	-20	-20	0.0138324841379892	-20	-20	-20	-20	-20	-20	-20	-20	-20	-20	-20	-20	-20	-20	-20	-20	-20	-20	-20	-20	-20	-20	-20	-20	0.291781800909309	-20	-20	-20	-20	-20	-20	-20	-20	-20	-20	-20	-20
121	177000	9779000	-20	-20	-20	-20	-20	-20	-20	-20	-20	-20	-20	-20	-20	-20	-20	-20	-20	-20	-20	-20	-20	-20	-20	-20	-20	-20	-20	-20	-20	-20	-20	-20	-20	-20	-3.12067822888539	-20	-20	-20	-20	-20	-20	-20	-20	-20	-20	-20	-20
122	178000	9779000	-20	-20	-20	-20	-20	-20	-20	-20	-20	-20	-20	-20	-20	-20	-20	-20	-20	-20	-20	-20	-20	-20	-20	-20	-20	-20	-20	-20	-20	-20	-20	-20	-20	-20	-20	-20	-20	-20	-20	-20	-20	-20	-20	-20	-20	-20	-20
123	171000	9780000	-20	-20	-20	-20	-20	-20	-20	-20	-20	-20	-20	-20	-20	-20	-20	-20	-20	-20	-20	-20	-20	-20	-20	-20	-20	-20	-20	-20	-20	-20	-20	-20	-20	-20	-20	-20	-20	-20	-20	-20	-20	-20	-20	-20	-20	-20	-20
124	172000	9780000	-20	-20	-20	-20	-20	-20	-20	-20	-20	-20	-0.2220481489196	-20	-20	-20	-20	-20	-20	-20	-20	-20	-20	-20	-20	-20	-20	-20	-20	-20	-0.221394120296816	-20	-0.222771504504807	-20	-20	-20	-20	-20	-20	-20	-20	-20	-20	-20	-20	-20	-20	-20	-20
125	173000	9780000	-20	-20	-20	-20	-20	-20	-20	-20	-20	-20	-0.978921775976263	-20	-20	-20	-20	-20	-20	-20	-20	-20	-20	-20	-20	-20	-20	-20	-20	-20	-0.979414723571606	-20	-0.991523074480728	-20	-20	-20	-20	-20	-20	-20	-20	-20	-20	-20	-20	-20	-20	-20	-20
126	174000	9780000	-20	-20	-20	-20	-20	-20	-20	-20	-20	-20	-20	-20	-20	-20	-20	-20	-20	-20	-20	-20	-20	-20	-20	-20	-20	-20	-20	-20	0.0236961967632103	-20	0.0208449277811867	-20	-20	-20	0.238248517969832	-20	-20	-20	-20	-20	-20	-20	-20	-20	-20	-20	-20
127	175000	9780000	-20	-20	-20	-20	-20	-20	-20	-20	-1.2017285814882	0.15894523026953	0.158664518462655	-20	-20	-20	-20	-20	-20	-20	-20	-20	-20	-20	-20	-20	-20	-20	-20	-20	-20	-20	-20	-20	-20	-20	-2.7902141840701	-20	-20	-1.8678633676231	0.853600554196401	-20	-20	-20	-20	-20	-20	-20	-20
128	176000	9780000	-20	-20	-20	-20	-20	-20	-20	-20	0.236179535997221	0.0187399210443968	-20	-20	-20	-20	-20	-20	-20	-20	-20	-20	-20	-20	-20	-20	-20	-20	-20	-20	-20	-20	-20	-20	-20	-20	0.0870938899101046	-20	-20	-0.147495400024883	-20	-20	-20	-20	-20	-20	-20	-20	-20
129	177000	9780000	-20	-20	-20	-20	-20	-20	-20	-20	-20	-20	-20	-20	-20	-20	-20	-20	-20	-20	-20	-20	-20	-20	-20	-20	-20	-20	-20	-20	-20	-20	-20	-20	-20	-20	-20	-20	-20	-20	-20	-20	-20	-20	-20	-20	-20	-20	-20
130	178000	9780000	-20	-20	-20	-20	-20	-20	-20	-20	-20	-20	-20	-20	-20	-20	-20	-20	-20	-20	-20	-20	-20	-20	-20	-20	-20	-20	-20	-20	-20	-20	-20	-20	-20	-20	-20	-20	-20	-20	-20	-20	-20	-20	-20	-20	-20	-20	-20
131	171000	9781000	-20	-20	-20	-20	-20	-20	-20	-20	-20	-20	-20	-20	-20	-20	-20	-20	-20	-20	-20	-20	-20	-20	-20	-20	-20	-20	-20	-20	-20	-20	-20	-20	-20	-20	-20	-20	-20	-20	-20	-20	-20	-20	-20	-20	-20	-20	-20
132	172000	9781000	-20	-20	-20	-20	-20	-20	-20	-20	-20	-20	-0.00470119226657372	-20	-20	-20	-20	-20	-20	-20	-20	-20	-20	-20	-20	-20	-20	-20	-20	-20	-0.008599494442075	-20	-0.0076402069925927	-20	-20	-20	-20	-20	-20	-20	-20	-20	-20	-20	-20	-20	-20	-20	-20
133	173000	9781000	-20	-20	-20	-20	-20	-20	-20	-20	-20	-20	-2.71169189371167	-20	-20	-20	-20	-20	-20	-20	-20	-20	-20	-20	-20	-20	-20	-20	-20	-20	-2.64468139131075	-20	-2.65214401936779	-20	-20	-20	0.0714011408820736	-20	-20	-20	-20	-20	-20	-20	-20	-20	-20	-20	-20
134	174000	9781000	-20	-20	-20	-20	-20	-20	-20	-20	-0.401725839967383	-20	-20	-20	-20	-20	-20	-20	-20	-20	-20	-20	-20	-20	-20	-20	-20	-20	-20	-20	-1.09723693458216	-20	-1.21472293028369	-20	-20	-20	-1.31854990682634	-20	-20	-20	-20	-20	-20	-20	-20	-20	-20	-20	-20
135	175000	9781000	-20	-20	-20	-20	-20	-20	-20	-20	0.071269583914007	0.751883450391945	0.0515642182929389	-20	-20	-20	-20	-20	-20	-20	-20	-20	-20	-20	-20	-20	-20	-20	-20	-20	-0.278079394455936	-20	-0.311369256736085	-20	-20	-20	0.292094421073605	-20	-20	0.0955521083509214	0.877133474560076	-20	-20	-20	-20	-20	-20	-20	-20
136	176000	9781000	-20	-20	-20	-20	-20	-20	-20	-20	-0.223946832603542	-20	-20	-20	-20	-20	-20	-20	-20	-20	-20	-20	-20	-20	-20	-20	-20	-20	-20	-20	-20	-20	-20	-20	-20	-20	-20	-20	-20	-0.988976057945036	-20	-20	-20	-20	-20	-20	-20	-20	-20
137	177000	9781000	-20	-20	-20	-20	-20	-20	-20	-20	-0.313052212599934	-20	-20	-20	-20	-20	-20	-20	-20	-20	-20	-20	-20	-20	-20	-20	-20	-20	-20	-20	-20	-20	-20	-20	-20	-20	-20	-20	-20	0.434555898808971	-20	-20	-20	-20	-20	-20	-20	-20	-20
138	178000	9781000	-20	-20	-20	-20	-20	-20	-20	-20	-20	-20	-20	-20	-20	-20	-20	-20	-20	-20	-20	-20	-20	-20	-20	-20	-20	-20	-20	-20	-20	-20	-20	-20	-20	-20	-20	-20	-20	-20	-20	-20	-20	-20	-20	-20	-20	-20	-20
139	172000	9782000	-20	-20	-20	-20	-20	-20	-20	-20	0.410228530709322	-20	0.540000494506083	-20	-20	-20	-20	-20	-20	-20	-20	-20	-20	-20	-20	-20	-20	-20	-20	-20	-20	-20	-20	-20	-20	-20	-1.17918156500691	-20	-20	-20	-20	-20	-20	-20	-20	-20	-20	-20	-20
140	173000	9782000	-20	-20	-20	-20	-20	-20	-20	-20	0.784651075155674	-20	-0.0441546228779781	-20	-20	-20	-20	-20	-20	-20	-20	-20	-20	-20	-20	-20	-20	-20	-0.899845707700421	-20	0.182640190120928	-20	0.181265724777073	-20	-20	-20	-0.0260454271053806	-20	-20	-20	-20	-20	-20	-20	-20	-20	-20	-0.785424433782694	-20
141	174000	9782000	-20	-20	-20	-20	-20	-20	-20	-20	-0.463603364642077	-20	-20	-20	-20	-20	-20	-20	-20	-20	-20	-20	-20	-20	-20	-20	-20	-20	-20	-20	-20	-20	-20	-20	-20	-20	-20	-20	-20	-20	-20	-20	-20	-20	-20	-20	-20	0.153368485070983	-20
142	175000	9782000	-20	-20	-20	-20	-20	-20	-20	-20	-20	0.4122092198168	-0.278398800107164	-20	-20	-20	-20	-20	-20	-20	-20	-20	-20	-20	-20	-20	-20	-20	-20	-20	0.028691348401218	-20	0.0184490421530645	-20	-20	-20	-0.286043472700216	-20	-20	-0.270651069280091	0.411800991906086	-20	-20	-20	-20	-20	-20	0.241492899549038	-20
143	176000	9782000	-20	-20	-20	-20	-20	-20	-20	-20	0.241346096235219	-0.557577214406268	-1.25908264514437	-20	-20	-20	-20	-20	-20	-20	-20	-20	-20	-20	-20	-20	-20	-20	-20	-20	-20	-20	-20	-20	-20	-20	-1.24179170178691	-20	-20	-1.27631632491644	-0.559337851493986	-20	-20	-20	-20	-20	-20	-1.27015775138119	-20
144	177000	9782000	-20	-20	-20	-20	-20	-20	-20	-20	-20	-20	-20	-20	-20	-20	-20	-20	-20	-20	-20	-20	-20	-20	-20	-20	-20	-20	-20	-20	-20	-20	-20	-20	-20	-20	-20	-20	-20	-0.721276519159923	-20	-20	-20	-20	-20	-20	-20	-20	-20
145	178000	9782000	-20	-20	-20	-20	-20	-20	-20	-20	-20	-20	-20	-20	-20	-20	-20	-20	-20	-20	-20	-20	-20	-20	-20	-20	-20	-20	-20	-20	-20	-20	-20	-20	-20	-20	-20	-20	-20	1.09054688601356	-20	-20	-20	-20	-20	-20	-20	-20	-20
146	172000	9783000	-20	-20	-20	-20	-20	-20	-20	-20	-20	-20	-20	-20	-20	-20	-20	-20	-20	-20	-20	-20	-20	-20	-20	-20	-20	-20	-20	-20	-20	-20	-20	-20	-20	-20	0.445361605894418	-20	-20	-20	-20	-20	-20	-20	-20	-20	-20	-20	-20
147	173000	9783000	-20	-20	-20	-20	-20	-20	-20	-20	-0.455682927191457	-20	-0.00418083554045635	-20	-20	-20	-20	-20	-20	-20	-20	-20	-20	-20	-20	-20	-20	-20	0.468231733943813	-20	-0.452229173983894	-20	-0.451698322923271	-20	-20	-20	-20	-20	-20	-20	-20	-20	-20	-20	-20	-20	-20	0.354049865922633	-20
148	174000	9783000	-2.41188894370449	-20	-20	-20	-20	-20	-20	-20	-0.369253716646196	-20	-0.507793168388518	-20	-20	-20	-20	-20	-20	-20	-20	-20	-20	-20	-20	-20	-20	-20	0.252684077839679	-20	-0.380491475486302	-20	0.423255246685683	-20	-20	-20	-20	-20	-20	-20	-20	-20	-20	-20	-20	-20	-20	-0.266836449856406	-20
149	175000	9783000	-20	-20	-20	-20	-20	-20	-20	-20	-20	0.000487490602842853	-0.699707551875073	-20	-20	-20	-20	-20	-20	-20	-20	-20	-20	-20	-20	-20	-20	-20	-20	-20	0.129494239317852	-20	-1.18069465924629	-20	-20	-20	-0.703086132954654	-20	-20	-0.679310497017927	0.00189715983061029	-20	-20	-20	-20	-20	-20	-0.702991658578968	-20
150	176000	9783000	-20	-20	-20	-20	-20	-20	-20	-20	0.164107582008461	0.100395390428433	-0.587153268958537	-20	-20	-20	-20	-20	-20	-20	-20	-20	-20	-20	-20	-20	0.255536138940413	-20	-20	-20	-20	-20	-20	-20	-20	-20	-0.584154585929332	-20	-20	-0.335513402482927	0.099428544468088	-20	-20	-20	-20	-20	-20	-0.577928568798662	-20
151	177000	9783000	-2.83051950791238	-20	-20	-20	-20	-20	-20	-20	0.127348013922608	-20	-20	-20	-20	-20	-20	-20	-20	-20	-20	-20	-20	-20	-20	-20	0.0416663600713644	-20	-20	-20	-20	-20	-20	-20	-20	-20	-20	-20	-20	-20	-20	-20	-20	-20	-20	-20	-20	-20	-20
152	178000	9783000	0.866516110189121	-20	-20	-20	-20	-20	-20	-20	-20	-20	-20	-20	-20	-20	-20	-20	-20	-20	-20	-20	-20	-20	-20	-20	0.0644999097012554	-20	-20	-20	-20	-20	-20	-20	-20	-20	-20	-20	-20	0.676268639358254	-20	-20	-20	-20	-20	-20	-20	-0.0689742321413395	-20
153	179000	9783000	-0.1896561357382	-20	-20	-20	-20	-20	-20	-20	-20	-20	-20	-20	-20	-20	-20	-20	-20	-20	-20	-20	-20	-20	-20	-20	-0.416887953968073	-20	-20	-20	-20	-20	-20	-20	-20	-20	-20	-20	-20	0.289787039764984	-20	-20	-20	-20	-20	-20	-20	-0.427524859055374	-20
154	172000	9784000	-20	-20	-20	-20	-20	-20	-20	-20	-20	-20	-20	-20	-20	-20	-20	-20	-20	-20	-20	-20	-20	-20	-20	-20	-20	-20	-20	-20	-20	-20	-20	-20	-20	-20	0.100623108124311	-20	-20	-20	-20	-20	-20	-20	-20	-20	-20	-20	-20
155	173000	9784000	-20	-20	-20	-20	-20	-20	-20	-20	-20	-20	-20	-20	-20	-20	-20	-20	-20	-20	-20	-20	-20	-20	-20	-20	-20	-20	-20	-20	-20	-20	-20	-20	-20	-20	-4.33646136953422	-20	-20	-20	-20	-20	-20	-20	-20	-20	-20	-20	-20
156	174000	9784000	0.700213241285771	-20	-20	-20	-20	-20	-20	-20	-0.440705453255574	-20	-0.421114414668705	-20	-20	-20	-20	-20	-20	-20	-20	-20	-20	-20	-20	-20	-20	-20	1.01742551864775	-20	-0.428792362319966	-20	0.819780898769211	-20	-20	-20	-20	-20	-20	-20	-20	-20	-20	-20	-20	-20	-20	0.243472961889869	-20
157	175000	9784000	0.861258313882761	-20	-20	-1.95829907456904	-20	-20	-20	-20	0.385621148238917	-0.932184871628207	-0.0610823323727186	-20	-20	-20	-20	-20	-20	-1.46026355684505	-20	-20	-20	-20	-20	-20	-1.90845867134171	-20	2.09430283706737	-20	0.606467649934658	-1.12039502092415	-20	-20	-20	-20	-1.09536716550134	-20	-20	-1.82126032543087	-0.943775993867514	-20	-20	-20	-20	-20	-20	0.0182990050249131	-20
158	176000	9784000	-0.559500112779131	-20	-20	-1.31509647300047	-20	-20	-20	-20	-0.578243512113791	0.558397050987418	-0.0467962221442873	-20	-20	-20	-20	-20	-20	-1.27509694734081	-20	-20	-20	-20	-20	-20	0.324659168961181	-20	-0.606105825396805	-20	-0.849006903935627	-0.592798247310122	-20	-20	-20	-20	0.0623248721919254	-20	-20	-0.103365587547216	0.556159058703899	-20	-20	-20	-20	-20	-20	-1.29590723199199	-20
159	177000	9784000	-20	-20	-20	-20	-20	-20	-20	-20	-1.83486125468824	-20	-20	-20	-20	-20	-20	-20	-20	-20	-20	-20	-20	-20	-20	-20	-20	-20	-20	-20	-20	-20	-20	-20	-20	-20	-20	-20	-20	-20	-20	-20	-20	-20	-20	-20	-20	-20	-20
160	178000	9784000	0.262383778870161	-20	-20	-20	-20	-20	-20	-20	0.200898538902569	-20	-20	-20	-20	-20	-20	-20	-20	-20	-20	-20	-20	-20	-20	-20	-20	-20	-20	-20	-20	-20	-20	-20	-20	-20	-20	-20	-20	0.133838506061766	-20	-20	-20	-20	-20	-20	-20	0.111663718125573	-20
161	179000	9784000	0.194975566215909	-20	-1.07932405228966	0.330859079237492	0.89394294892494	-20	-20	-1.45079923461764	0.812361769342543	-20	-20	-20	-20	-20	-20	-20	-20	-20	-20	-20	-20	-20	-20	-20	0.214630747415257	-20	-20	-20	-20	-20	-20	-20	-20	-20	-20	-20	-20	0.951705317161131	-20	-20	-20	-20	-20	-20	-20	0.177664129739126	-20
162	172000	9785000	-20	-20	-20	-20	-20	-20	-20	-20	-20	-20	-20	-20	-20	-20	-20	-20	-20	-20	-20	-20	-20	-20	-20	-20	-20	-20	-20	-20	-20	-20	-20	-20	-20	-20	-20	-20	-20	-20	-20	-20	-20	-20	-20	-20	-20	-20	-20
163	173000	9785000	-20	-20	-20	-20	-20	-20	-20	-20	-20	-20	-20	-20	-20	-20	-20	-20	-20	-20	-20	-20	-20	-20	-20	-20	-20	-20	-20	-20	-20	-20	-20	-20	-20	-20	0.274799787545871	-20	-20	-20	-20	-20	-20	-20	-20	-20	-20	-20	-20
164	174000	9785000	-20	-20	-20	-20	-20	-20	-20	-20	-0.611113820552977	-20	-0.773209225618212	-20	-20	-20	-20	-20	-20	0.527480114699766	-20	-20	-20	-20	-20	-20	-20	-20	-1.6090234624836	-20	-1.77572202814947	-20	0.354413445294707	-20	-20	-20	-0.607768971740024	-20	-20	-20	-20	-20	-20	-20	-20	-20	-20	-0.251473750724752	-20
165	175000	9785000	-20	-20	-20	0.227128654789165	-20	-20	-20	-20	0.434810819243157	-20	-0.460282983571187	-20	-20	-20	-20	-20	-20	-0.138601223224531	-20	-20	-20	-20	-20	-20	0.250405791242487	-20	1.67128873932503	-20	0.603980680802264	0.988597400362391	0.432393267766765	-20	-20	-20	-20	-20	-20	-20	-20	-20	-20	-20	-20	-20	-20	-1.21641290143849	-20
166	176000	9785000	1.00022158178977	-20	0.765317416630907	0.270276437529511	-20	0.0218821073701656	-20	-0.905253966616737	0.0771841020930497	0.347439511698452	0.150625021795374	-20	-20	-20	-20	-20	-20	0.383772163919043	-20	-20	-20	-20	-20	-20	0.287523059117225	-20	0.971530325305473	-20	0.140855228015849	1.11502850174807	-20	-20	-20	-20	0.320298638526725	-20	-20	0.259854558312737	0.994969840654585	-3.0366410575218	-20	-20	-20	-20	-20	0.368195958006797	-20
167	177000	9785000	0.295729238258816	-20	-0.358125806348787	0.0202611132576396	-20	-20	-20	0.109059352744811	0.319824162049963	-20	-20	-20	-20	-20	-20	-20	-20	-2.34080719235984	-20	-20	-20	-20	-20	-20	0.0225693530390972	-20	-0.460005506967118	-20	-20	-20	-20	-20	-20	-20	-3.21269143345571	-20	-20	0.0520784866454161	-3.99825823580351	0.574862733462457	-20	-20	-20	-20	-20	0.0418604993822007	-20
168	178000	9785000	0.054670405824098	-20	-20	0.0657933713450145	-20	-20	-20	0.0462093206948472	0.133602238549822	-20	-20	-20	-20	-20	-20	-20	-20	-20	-20	-20	-20	-20	-20	-20	-0.0585150184286351	-20	-1.19855285954432	-20	-20	-20	-20	-20	-20	-20	-20	-20	-20	0.177896423381337	-20	0.069195450713662	-20	-20	-20	-20	-20	-0.0533594948684911	-20
169	179000	9785000	0.0487006841905048	-20	0.694031810739561	1.58490250603003	2.00294287307825	-20	-20	0.649508042108149	0.743718002007741	-20	-20	-20	-20	-20	-20	-20	-20	-20	-20	-20	-20	-20	-20	-20	0.449899686392119	-20	0.212984221628007	-20	-20	-20	-20	-20	-20	-20	-20	-20	-20	0.789568042898187	-20	-20	-20	-20	-20	-20	-20	-0.0848491612637038	-20
170	180000	9785000	-1.28229371295163	-20	-1.08973702973661	0.0780008762022027	-1.20322403209223	-20	-20	-1.08750858259919	-1.23127079416927	-20	-20	-20	-20	-20	-20	-20	-20	-20	-20	-20	-20	-20	-20	-20	-0.492778191223878	-20	-1.21133590626461	-20	-20	-20	-20	-20	-20	-20	-20	-20	-20	-0.497589353335772	-20	-20	-20	-20	-20	-20	-20	-0.702804339566161	-20
171	181000	9785000	-20	-20	-20	-20	-20	-20	-20	-20	-20	-20	-20	-20	-20	-20	-20	-20	-20	-20	-20	-20	-20	-20	-20	-20	-20	-20	-0.981159157842042	-20	-20	-20	-20	-20	-20	-20	-20	-20	-20	-20	-20	-20	-20	-20	-20	-20	-20	-20	-20
172	172000	9786000	-20	-20	-20	-20	-20	-20	-20	-20	-20	-20	-20	-20	-20	-20	-20	-20	-20	-20	-20	-20	-20	-20	-20	-20	-20	-20	-20	-20	-20	-20	-20	-20	-20	-20	-20	-20	-20	-20	-20	-20	-20	-20	-20	-20	-20	-20	-20
173	174000	9786000	-20	-20	-20	-0.0738707917560205	-20	-20	-20	-20	0.107097663842588	-20	0.10207957013358	-20	-20	-20	-20	-20	-20	0.286654486724879	-20	-20	-20	-20	-20	-20	-0.0461171687908012	-20	0.718852380696768	-20	0.10259274603056	-20	0.795262133818619	-20	-20	-20	0.204405820812648	-20	-20	-20	-20	-20	-20	-20	-20	-20	-20	0.116324112431447	-20
174	175000	9786000	-20	-20	-0.222662558428258	-0.95721660199964	-20	-20	-20	-20	-0.205709023242531	-20	-3.96745209173485	-20	-20	-20	-20	-20	-20	-3.64678446772662	-20	-20	-20	-20	-20	-20	-1.37238653958102	-20	-1.26115199317513	-20	-3.95135975936891	-20	-3.27424056109908	-20	-20	-20	-3.73047336209386	-20	-20	-20	-20	-20	-20	-20	-20	-20	-20	-3.94282353652295	-20
175	176000	9786000	-2.6557149073113	-20	-0.852019322332914	-20	-20	0.611773277526966	-20	0.191093599447394	-0.527825058004615	0.0462316768572246	0.0137956629795011	-20	-20	-20	-20	-20	-20	-20	-20	-20	-20	-20	-20	-20	-3.12371089118973	-20	-1.74600531229541	-20	0.0590937930128669	-1.75596823922878	-20	-20	-20	-20	-20	-20	-20	-1.78875594380929	-2.66914951857305	-20	-20	-20	-20	-20	-20	-20	-20
176	177000	9786000	0.00599305334371685	-20	-0.795024619827291	-20	0.260661739372937	-0.0983142277968252	-20	-20	-0.945826166613367	-20	-1.85164750530821	-20	-20	-20	-20	-20	-20	0.103147170808371	-20	-20	-20	-20	-20	-20	-0.352579227852459	-20	0.297337534336903	-20	-20	0.672334457548225	-20	-20	-20	-20	0.127237081332019	-20	-20	0.559521764590269	0.759242439103348	0.074919305404042	-20	-20	-20	-20	-20	-20	-20
177	178000	9786000	-20	-20	0.271274417017724	-20	-0.259299759829173	-20	-20	-20	0.736841114656804	-20	-20	-20	-20	-20	-20	-20	-20	-0.345752145227511	-20	-20	-20	-20	-20	-20	-1.60238710233441	-20	0.00252338045185473	-20	-20	-20	-20	-20	-20	-20	-0.259265431135079	-20	-20	0.246619570805659	-0.266989851567258	0.235441528947712	-20	-20	-20	-20	-20	-20	-20
178	179000	9786000	-20	-20	0.288343387371276	0.149853292994816	1.13727494867137	-20	-20	-20	-0.686037917448319	-20	-20	-20	-20	-20	-20	-20	-20	-20	-20	-20	-20	-20	-20	-20	-0.302712155614922	-20	-20	-20	-20	-20	-20	-20	-20	-20	-20	-20	-20	-1.05655064586391	-20	-20	-20	-20	-20	-20	-20	-20	-20
179	180000	9786000	0.0960110830482425	-20	0.198512066675192	1.375293865801	0.221632552762135	-20	-20	0.201210449534958	0.513715882901366	-20	-20	-20	-20	-20	-20	-20	-20	-20	-20	-20	-20	-20	-20	-20	0.101578388969355	-20	0.693060243135604	-20	-20	-20	-20	-20	-20	-20	-20	-20	-20	0.96342070977513	-20	-20	-20	-20	-20	-20	-20	0.179287400258439	-20
180	181000	9786000	-20	-20	-20	-20	-20	-20	-20	-20	-20	-20	-20	-20	-20	-20	-20	-20	-20	-20	-20	-20	-20	-20	-20	-20	-20	-20	0.888803410517785	-20	-20	-20	-20	-20	-20	-20	-20	-20	-0.468982692886071	-20	-20	-20	-20	-20	-20	-20	-20	-20	-20
181	182000	9786000	-20	-20	-20	-20	-20	-20	-20	-20	-20	-20	-20	-20	-20	-20	-20	-20	-20	-20	-20	-20	-20	-20	-20	-20	-20	-20	-20	-20	-20	-20	-20	-20	-20	-20	-20	-20	0.373265310564583	-20	-20	-20	-20	-20	-20	-20	-20	-20	-20
182	172000	9787000	-20	-20	-20	-20	-20	-20	-20	-20	-20	-20	-20	-20	-20	-20	-20	-20	-20	-20	-20	-20	-20	-20	-20	-20	-20	-20	-20	-20	-20	-20	-20	-20	-20	-20	-20	-20	-20	-20	-20	-20	-20	-20	-20	-20	-20	-20	-20
183	173000	9787000	-20	-20	-20	-20	-20	-20	-20	-20	-20	-20	-20	-20	-20	-20	-20	-20	-20	-20	-20	-20	-20	-20	-20	-20	-20	-20	-20	-20	-20	-20	-20	-20	-20	-20	-20	-20	-20	-20	-20	-20	-20	-20	-20	-20	-20	-20	-20
184	174000	9787000	-20	-20	-20	0.343403158735326	-20	-20	-20	-20	-20	-20	-20	-20	-20	-20	-20	-20	-20	-20	-20	-20	-20	-20	-20	-20	-20	-20	-20	-20	-20	-20	-20	-20	-20	-20	-20	-20	-20	-20	-20	-20	-20	-20	-20	-20	-20	-20	-20
185	175000	9787000	-20	-20	0.381699281005239	-2.7826548883358	-20	-20	-20	-20	1.03581054222979	-20	0.303959926961508	-20	-20	-20	-20	-20	-20	0.275904612104769	-20	-20	-20	-20	-20	-20	0.299188471749208	-20	0.835540381712833	-20	0.301851355247922	-20	1.000122603333	-20	-20	-20	0.304890460372467	-20	-20	-20	-20	-20	-20	-20	-20	-20	-20	0.308153274010198	-20
186	176000	9787000	-20	-20	-20	-20	-20	-0.0221695124143086	-20	0.0578304878845578	-20	0.0213682439776169	-20	-20	-20	-20	-20	-20	-20	-20	-20	-20	-20	-20	-20	-20	-20	-20	-20	-20	0.0351857786964937	-20	-20	-20	-20	-20	-20	-20	-20	0.191862655069945	-20	-20	-20	-20	-20	-20	-20	-20	-20
187	177000	9787000	0.0584837899808817	-20	0.519729702761601	-20	0.0341230783333313	0.211766209886003	-20	-20	0.0157068801379531	-20	0.125154640512327	-20	-20	-20	-20	-20	-20	-20	-20	-20	-20	-20	-20	-20	-20	-20	0.102004066981727	-20	-20	0.723927310600103	-20	-20	-20	-20	-20	-20	-20	-20	0.021633645138704	0.0484236189681938	-20	-20	-20	-20	-20	-20	-20
188	178000	9787000	-20	-20	0.0213914271511094	-20	-0.14513026206703	-20	-20	-20	-1.58521701675454	-20	-0.916879872984736	-20	-20	-20	-20	-20	-20	-0.144252539717437	-20	-20	-20	-20	-20	-20	-20	-20	-20	-20	-20	-20	-20	-20	-20	-20	-0.346745705173023	-20	-20	-20	-0.375040124367534	-0.233900135794847	-20	-20	-20	-20	-20	-20	-20
189	179000	9787000	-0.785696774231636	-20	0.549503570550911	0.42694967700243	1.05921431182771	-20	-20	-0.590147406594972	-0.672673199197039	-20	-20	-20	-20	-20	-20	-20	-20	-1.05712170756021	-20	-20	-20	-20	-20	-20	-20	0.79362012019136	-20	-20	-20	-20	-20	-20	-20	-0.00288041364171953	-0.19232831802887	-20	-20	0.782626881003936	-0.756575729700491	0.230248236071135	-20	-20	-20	-20	-20	-0.714717851902337	-20
190	180000	9787000	-0.42332998754342	-20	0.725397800495831	0.657387790753869	-0.421160385452913	-20	-20	-0.507709197321668	-0.429685910629025	-20	-20	-20	-20	-20	-20	-20	-20	-20	-20	-20	-20	-20	-20	-20	-20	1.43791357476227	0.467739009366055	-20	-20	-20	-20	-20	-20	-0.559383513115706	-1.76608773606776	-20	-0.268704862719256	0.53066194005203	-20	-20	-20	-20	-20	-20	-20	-0.341445247694049	-20
191	181000	9787000	-20	-20	-20	-20	-20	-20	-20	-20	-20	-20	-20	-20	-20	-20	-20	-20	-20	-20	-20	-20	-20	-20	-20	-20	-20	-20	0.935436554881984	-20	-20	-20	-20	-20	-20	-20	-20	-20	0.810298899647053	-20	-20	-20	-20	-20	-20	-20	-20	-20	-20
192	182000	9787000	-20	-20	-20	-20	-20	-20	-20	-20	-20	-20	-20	-20	-20	-20	-20	-20	-20	-20	-20	-20	-20	-20	-20	-20	-20	-20	-0.924911228828613	-20	-20	-20	-20	-20	-20	-20	-20	-20	-0.235184327257449	-20	-20	-20	-20	-20	-20	-20	-20	-20	-20
193	172000	9788000	-20	-20	-20	-20	-20	-20	-20	-20	-20	-20	-20	-20	-20	-20	-20	-20	-20	-20	-20	-20	-20	-20	-20	-20	-20	-20	-20	-20	-20	-20	-20	-20	-20	-20	-20	-20	-20	-20	-20	-20	-20	-20	-20	-20	-20	-20	-20
194	173000	9788000	-20	-20	-20	-2.34203552172316	-20	-20	-20	-20	-20	-20	-20	-20	-20	-20	-20	-20	-20	-20	-20	-20	-20	-20	-20	-20	-20	-20	-20	-20	-20	-20	-20	-20	-20	-20	-20	-20	-20	-20	-20	-20	-20	-20	-20	-20	-20	-20	-20
195	174000	9788000	-20	-20	-20	-0.00123050002077336	-20	-20	-20	-20	-20	-20	-20	-20	-20	-20	-20	-20	-20	-20	-20	-20	-20	-20	-20	-20	-20	-20	-20	-20	-20	-20	-20	-20	-20	-20	-20	-20	-20	-20	-20	-20	-20	-20	-20	-20	-20	-20	-20
196	175000	9788000	-20	-20	0.094876743601022	-20	-20	-20	-20	-20	-0.211648365005333	-20	-0.885481217785795	-20	-20	-20	-20	-20	-20	0.234467031464518	-20	-20	-20	-20	-20	-20	-0.901592303792856	-20	-0.210613942895054	-20	-0.914145373168707	-20	-0.220122211266475	-20	-20	-20	-0.904379103259109	-20	-20	-20	-20	-20	-20	-20	-20	-20	-20	-0.896870050081959	-20
197	176000	9788000	0.119596563795358	-20	0.16149679099374	-20	-20	0.271364686527477	-20	0.879126712079292	0.484116395999263	0.182104667910361	-0.248807984086528	-20	-20	-20	-20	-20	-20	-20	-20	-20	-20	-20	-20	-20	-0.245818903517317	0.12690032346306	0.449327518589257	-20	0.71972118807043	-20	0.440579931952403	-20	-20	-20	-0.244374371813274	-20	-20	0.424420771434971	-20	-20	-20	-20	-20	-20	-20	-0.246445912163635	-20
198	177000	9788000	-0.574485912936596	-20	-1.14472944240514	0.941287751184245	0.965759646758986	0.0246509955290528	-20	0.10916585474075	0.217073534254226	-20	-20	-20	-20	-20	-20	-20	-20	-20	-20	-20	-20	-20	-20	-20	-20	0.986022322511344	0.0250796761636147	-20	-20	0.71484292311182	-20	-20	-20	-20	-20	-20	-20	-20	0.0197121531638891	0.0888977196434036	-20	-20	-20	-20	-20	-20	0.470931142541412
199	178000	9788000	-20	-20	0.451042046820645	0.595830961247126	0.565779068455312	-20	-20	0.372478655217431	-20	-20	0.0393854871872651	-20	-20	-20	-20	-20	-20	-20	-20	-20	-20	-20	-20	-20	-20	0.656621659338658	-3.39313604615618	-20	-20	-20	-20	-20	-20	-20	-0.0188113828306549	-20	-20	-20	-20	-20	-20	-20	-20	-20	-20	-20	-0.976308045321655
200	179000	9788000	0.0576327811448182	-20	0.245000055922694	1.2264947919188	0.800545174010554	-20	-20	-0.254721562550192	0.377777718909895	-20	-20	-20	-20	-20	-20	-20	-20	0.0220725990417153	-20	-20	-20	-20	-20	-20	-20	0.964750064378587	0.303273075399879	-20	-20	-20	-20	-20	-20	1.57996141068741	0.904345141726986	-20	-0.279886029648863	0.841028404990584	0.0542639012567379	0.191271451983689	-20	-20	-20	-20	-20	0.270947472748973	-20
201	180000	9788000	-20	-20	-20	-6.16183735900753	-20	-20	-20	-20	-20	-20	-20	-20	-20	-20	-20	-20	-20	-20	-20	-20	-20	-20	-20	-20	-20	-2.12642573096411	-1.77927796216223	-20	-20	-20	-20	-20	-20	-2.76944567933567	-20	-20	1.00087837259336	-20	-20	-20	-20	-20	-20	-20	-20	-20	-20
202	181000	9788000	-20	-20	-20	-20	-20	-20	-20	-20	-20	-20	-20	-20	-20	-20	-20	-3.03301383094902	-20	-20	-20	-20	-20	-20	-20	-20	-20	-20	0.797593835271969	-20	-20	-20	-20	-20	-20	-20	-20	-20	-20	-20	-20	-20	-20	-20	-20	-20	-20	-20	-20
203	172000	9789000	-20	-20	-20	-20	-20	-20	-20	-20	-20	-20	-20	-20	-20	-20	-20	-20	-20	-20	-20	-20	-20	-20	-20	-20	-20	-20	-20	-20	-20	-20	-20	-20	-20	-20	-20	-20	-20	-20	-20	-20	-20	-20	-20	-20	-20	-20	-20
204	173000	9789000	-20	-20	-20	-0.662530578922017	-20	-20	-20	-20	-20	-20	-20	-20	-20	-20	-20	-20	-20	-20	-20	-20	-20	-20	-20	-20	-20	-20	-20	-20	-20	-20	-20	-20	-20	-20	-20	-20	-20	-20	-20	-20	-20	-20	-20	-20	-20	-20	-20
205	174000	9789000	-20	-20	-20	0.0637380156896636	-20	-20	-20	-20	-20	-20	-20	-20	-20	-20	-20	-20	-20	-20	-20	-20	-20	-20	-20	-20	-20	-20	-20	-20	-20	-20	-20	-20	-20	-20	-20	-20	-20	-20	-20	-20	-20	-20	-20	-20	-20	-20	-20
206	175000	9789000	-20	-20	-0.0777214772335868	0.0922348891973937	-20	-20	-20	-20	-20	-20	-20	-20	-20	-20	-20	-20	-20	0.295220708281378	-20	-20	-20	-20	-20	-20	-20	-20	-20	-20	-20	-20	-20	-20	-20	-20	-20	-20	-20	-20	-20	-20	-20	-20	-20	-20	-20	-20	-20
207	176000	9789000	0.0892088106289783	-20	0.757228847958871	0.62531389822129	-20	0.1578025868255	-20	0.807325060716122	0.808272636161047	0.0941928534024222	0.138120479672211	-20	-20	-20	-20	-20	-20	-20	-20	-20	-20	-20	-20	-20	1.11783595588658	0.11816836960204	0.778159350905418	0.831521929418848	0.803602558597485	-20	0.776193272872593	-20	0.517692464113231	-20	0.139692382642531	-20	-20	0.135320204671288	-20	-20	-20	-20	-20	-20	-20	0.0919601653939122	-20
208	177000	9789000	-20	-20	-20	0.715370799294343	0.733859247731367	0.0342116531233566	-20	-20	-0.134204967632382	-20	-20	-20	-20	-20	-20	-20	-20	-20	-20	-20	-20	-20	-20	-20	-20	0.0270131626227382	0.0345511098675568	-20	-20	0.721099173136291	-20	-20	-20	-20	-20	-20	-20	-20	0.0305292434059583	0.11909994727119	-20	-20	-20	-20	-20	-20	0.0334374564422275
209	178000	9789000	-20	-20	-20	0.0558479437580525	0.301971986643352	-20	-20	-20	-1.61935298685447	-20	0.279997704366013	-20	-20	-20	-20	-20	-20	-20	-20	-20	-20	-20	-20	-20	-20	-0.501882681671734	0.0987058103402639	-20	-20	-20	-20	-20	-20	0.950190109779317	0.243050193866364	-20	-20	-20	-20	0.851497904663359	-20	-20	-20	-20	-20	-20	0.341612688778637
210	179000	9789000	0.0805112464413437	-20	-20	0.968962561850351	0.875538087721684	-20	-20	-20	-0.800006550369112	-20	-20	-20	-20	-20	-20	-20	-20	0.0902287217798338	-20	-20	-20	-20	-20	-20	-20	-20	-0.991535324682316	-20	-20	-20	-20	-20	-20	0.773785764085847	-3.03695953625015	-20	0.754092153094585	0.88562370206096	0.0754242064815979	-0.545236088036727	-20	-20	-20	-20	-20	0.0485039445477174	-20
211	181000	9789000	-20	-20	-20	-20	-20	-20	-20	-20	-20	-20	-20	-20	-20	-20	-20	-20	-20	-20	-20	-20	-20	-20	-20	-20	-20	-20	0.0471167609260262	-20	-20	-20	-20	-20	-20	-20	-20	-20	-20	-20	-20	-20	-20	-20	-20	-20	-20	-20	-20
212	182000	9789000	-20	-20	-20	-20	-20	-20	-20	-20	-20	-20	-20	-20	-20	-20	-20	-20	-20	-20	-20	-20	-20	-20	-20	-20	-20	-20	0.057298145164613	-20	-20	-20	-20	-20	-20	-20	-20	-20	-20	-20	-20	-20	-20	-20	-20	-20	-20	-20	-20
213	171000	9790000	-20	-20	-20	-20	-20	-20	-20	-20	-20	-20	-20	-20	-20	-20	-20	-20	-20	-20	-20	-20	-20	-20	-20	-20	-20	-20	-20	-20	-20	-20	-20	-20	-20	-20	-20	-20	-20	-20	-20	-20	-20	-20	-20	-20	-20	-20	-20
214	172000	9790000	-20	-20	-20	-20	-20	-20	-20	-20	-20	-20	-20	-20	-20	-20	-20	-20	-20	-20	-20	-20	-20	-20	-20	-20	-20	-20	-20	-20	-20	-20	-20	-20	-20	-20	-20	-20	-20	-20	-20	-20	-20	-20	-20	-20	-20	-20	-20
215	173000	9790000	-20	-20	-20	-20	-20	-20	-20	-20	-20	-20	-20	-20	-20	-20	-20	-20	-20	-20	-20	-20	-20	-20	-20	-20	-20	-20	-20	-20	-20	-20	-20	-20	-20	-20	-20	-20	-20	-20	-20	-20	-20	-20	-20	-20	-20	-20	-20
216	175000	9790000	-20	-20	0.176018161047013	-20	-20	-20	-20	-0.547791711052482	-0.523389252925882	-20	-0.120262489453719	-20	-20	-20	-20	-0.563057323274892	-20	0.100073465937977	-20	-20	-20	-20	-20	-20	0.0856147675569447	-0.609602003970115	-20	-0.544487589561041	-20	-20	-20	-20	-0.562692252727887	-20	-0.016006427892871	-20	-20	-0.508532073116851	-20	-20	-20	-20	-20	-20	-20	-20	-20
217	176000	9790000	0.154112570412975	-20	0.511780559900732	-20	-20	0.961102379232403	-20	0.652377554991216	0.648939966170075	0.0763210081229347	-0.184347292638466	-20	-20	-20	-20	0.275530204494418	-20	-20	-20	-20	-20	-20	-20	-20	1.11492653259618	-0.135702024543513	0.769396939134098	1.03200456897632	1.40224603044613	-20	0.769331069159141	-20	0.655228809482992	-20	-0.189913229612152	-20	-20	-0.170901928527415	-20	-20	-20	-20	-20	-20	-20	0.289200991512756	-20
218	177000	9790000	-20	-20	-20	0.0445090686823554	0.78813981787211	0.0315097273931846	-20	-20	-0.207016406130418	-20	-0.267360070548036	-20	-20	-20	-20	-20	-20	-20	-20	-20	-20	-20	-20	-20	-20	0.0309226341619244	0.0335979782729181	-20	-20	0.727077843737154	-20	-20	-20	-20	-20	-20	-20	-20	0.0308366406874602	-20	-20	-20	-20	-20	-20	-2.56354894612923	0.0344671457932055
219	178000	9790000	-20	-20	-20	-0.557727220896867	0.0822144191218219	-20	-20	-20	-0.84414447088641	-20	-0.876505757454954	-20	-20	-20	-20	-20	-20	-0.557206638061675	-20	-20	-20	-20	-20	-20	-20	-20	0.219817911975804	-20	-20	-20	-20	-20	-20	-20	0.171883883931083	-20	-20	0.133912513426472	-0.550116334469128	0.864332912464947	-20	-20	-20	-20	-20	-0.619125126452785	0.049076168977884
220	179000	9790000	0.0693528011499908	-20	-20	1.36742564319004	0.0656979110721291	-20	-20	-20	-20	-20	-20	-20	-20	-20	-20	-20	-20	-0.55430063256961	-20	-20	-20	-20	-20	-20	-20	-20	-20	-20	-20	-20	-20	-20	-20	-0.521533285281534	-20	-20	-0.168108786440718	0.145949285745972	-0.546127963920763	-20	-20	-20	-20	-20	-20	-0.493509633743674	-20
221	180000	9790000	-20	-20	-20	-20	-20	-20	-20	-20	-20	-20	-20	-20	-20	-20	-20	-20	-20	-20	-20	-20	-20	-20	-20	-20	-20	-20	-20	-20	-20	-20	-20	-20	-20	-20	-20	-20	0.283178434367142	-20	-20	-20	-20	-20	-20	-20	-20	-20	-20
222	181000	9790000	-20	-20	-20	-20	-20	-20	-20	-20	-20	-20	-20	-20	-20	-20	-20	-20	-20	-20	-20	-20	-20	-20	-20	-20	-20	-20	0.00987812907492444	-20	-20	-20	-20	-20	-20	-20	-20	-20	-20	-20	-20	-20	-20	-20	-20	-20	-20	-20	-20
223	182000	9790000	-20	-20	-20	-20	-20	-20	-20	-20	-20	-20	-20	-20	-20	-20	-20	-20	-20	-20	-20	-20	-20	-20	-20	-20	-20	-20	0.0624280634573679	-20	-20	-20	-20	-20	-20	-20	-20	-20	-20	-20	-20	-20	-20	-20	-20	-20	-20	-20	-20
224	173000	9791000	-20	-20	-20	-20	-20	-20	-20	-0.0973173633129259	-20	-20	-20	-20	-20	-20	-20	-20	-20	-20	-20	-20	-20	-20	-20	-20	-20	-20	-20	-20	-20	-20	-20	-20	-20	-20	-20	-20	-20	-20	-20	-20	-20	-20	-20	-20	-20	-20	-20
225	174000	9791000	-20	-20	-20	-20	-20	-20	-20	0.415204209129832	-20	-20	0.634049239465346	-20	-20	-20	-20	0.589944671063983	-20	-20	-20	-20	-20	-20	-20	-20	0.598416833395193	-20	-20	0.582834837470073	-20	-20	-20	-20	1.12259818340516	-20	0.88178320776995	-20	-20	0.565183677151413	-20	-20	-20	-20	-20	-20	-20	-20	-20
226	175000	9791000	-20	-20	0.586974240283884	-20	0.566861213782743	-20	-20	-0.0279463099593429	0.439377068387461	-20	0.954588222708812	-20	-20	-20	-20	-0.0502490790736343	-20	0.0272520973887515	-20	-20	-20	-20	-20	-20	0.250826875875355	0.2361262624516	-20	0.0171805445760507	-20	-20	-20	-20	0.661463339854962	-20	0.594818689365751	-20	-20	-0.074031944943683	-20	-20	-20	-20	-20	-20	-20	-20	-20
227	176000	9791000	-2.32691665447449	-20	0.872208662351252	-20	-0.123483507421662	-1.32249875419045	-20	-2.21190938563534	0.140929769626699	-2.16614952365893	0.866380610209068	-20	-20	-20	-20	-2.20258273951758	-20	-0.135026706790809	-20	-20	-20	-20	-20	-20	-1.5149167135756	-20	-1.59794224750223	-2.22299944486436	-1.00405361914381	-20	-0.9941351133904	-20	0.504198241814438	-20	-20	-20	-20	-20	-20	-20	-20	-20	-20	-20	-20	-20	-20
228	177000	9791000	0.0136468414009452	-20	-1.35216833622939	0.0696981263819624	0.76488678984714	0.594476797190887	-20	-0.0402788837286249	0.796945239541364	-0.0500870857662855	0.854080312404161	-20	-20	-20	-20	-0.000746266842152847	-20	-20	-20	-20	-20	-20	-20	-20	0.692996603337461	0.0665672685748063	1.10410306281453	0.0502452031591588	0.582200257496871	0.76742161743787	0.592852631902301	-20	0.533505741950688	-20	-20	-20	-20	-20	0.0703718049363312	-20	-20	-20	-20	-20	-20	0.0755716621349013	0.0795107730986352
229	178000	9791000	-1.15228527684368	-20	-20	0.652932583778778	0.339590550053372	-20	-20	-20	-20	-20	0.747579064211424	-20	-20	-20	-20	-20	-20	-0.299446806984563	-20	-20	-20	-20	-20	-20	-20	-20	0.220974680321655	-20	-20	-20	-20	-20	-20	-20	0.20274741317899	-20	-20	0.314918991686943	-0.263943783664363	0.639627651261459	-20	-20	-20	-20	-20	-0.222887509221855	-0.52660451943397
230	179000	9791000	-0.317693677554296	-20	-20	0.364940404033762	-0.312887207086515	-20	-20	-20	-20	-20	-20	-20	-20	-20	-20	-20	-20	-1.00569759316594	-20	-20	-20	-20	-20	-20	-20	-20	-20	-20	-20	-20	-20	-20	-20	-20	-20	-20	-20	-0.233314876696181	-1.21737819783163	-1.03691016448098	-20	-20	-20	-20	-20	-1.28571434902468	-0.746283367807904
231	180000	9791000	-20	-20	-20	-20	-20	-20	-20	-20	-20	-20	-20	-20	-20	-20	-20	-20	-20	-20	-20	-20	-20	-20	-20	-20	-20	-20	-20	-20	-20	-20	-20	-20	-20	-20	-20	-20	0.719794518856121	-20	-20	-20	-20	-20	-20	-20	-20	-20	-20
232	181000	9791000	-20	-20	-20	-20	-20	-20	-20	-20	-20	-20	-20	-20	-20	-20	-20	-20	-20	-20	-20	-20	-20	-20	-20	-20	-20	-20	0.0161416599559423	-20	-20	-20	-20	-20	-20	-20	-20	-20	-20	-20	-20	-20	-20	-20	-20	-20	-20	-20	-20
233	182000	9791000	-20	-20	-20	-20	-20	-20	-20	-20	-20	-20	-20	-20	-20	-20	-20	-20	-20	-20	-20	-20	-20	-20	-20	-20	-20	-20	0.175843716188404	-20	-20	-20	-20	-20	-20	-20	-20	-20	-20	-20	-20	-20	-20	-20	-20	-20	-20	-20	-20
234	173000	9792000	-20	-20	-20	-20	-20	-20	-20	0.0263142079708807	-20	-20	-1.40751907745564	-20	-20	-20	-20	-0.0209983656260504	-20	-20	-20	-20	-20	-20	-20	-20	0.224685101855568	-20	-20	-0.146011687869166	-20	-20	-20	-20	-20	-20	-20	-20	-20	-0.0885704815641516	-20	-20	-20	-20	-20	-20	-20	-20	-20
235	174000	9792000	-20	-20	-20	-20	-20	-20	-20	-3.80717432371957	-20	-20	-2.41350909542381	-20	-20	-20	-20	-1.26438700642658	-20	-20	-20	-20	-20	-20	-20	-20	-1.50551372674499	-20	-20	-1.44692170420116	-20	-20	-20	-20	-20	-20	-20	-20	-20	-1.49710204964658	-20	-20	-20	-20	-20	-20	-20	-20	-20
236	175000	9792000	-20	-20	-20	-20	-0.610560155410871	-20	-20	-20	-20	-20	-20	-20	-20	-20	-20	-20	-20	-20	-20	-20	-20	-20	-20	-20	-20	-0.604031098305141	-20	-20	-20	-20	-20	-20	-20	-20	-0.632402651559446	-20	-20	-20	-20	-20	-20	-20	-20	-20	-20	-20	-20
237	176000	9792000	-20	-20	-1.36760736569338	-20	0.167251595810271	-20	-20	-20	-1.40474942460803	-20	-20	-20	-20	-20	-20	-20	-20	-1.39876974453395	-20	-20	-20	-20	-20	-20	-20	-0.168172817409902	-20	-20	-20	-20	-20	-20	-20	-20	-0.169326090116684	-20	-20	-20	-20	-20	-20	-20	-20	-20	-20	-20	-20
238	177000	9792000	0.15503488477017	-20	0.853537483797941	0.093135864688985	1.19912604379874	0.83203007429276	-20	0.0897759530934557	1.30545675603005	0.0868466558862609	0.0889850991296447	-20	-20	-20	-20	0.0953956388080189	-20	0.0177587250899785	-20	-20	-20	-20	-20	-20	0.778346300065487	0.0871727330655379	1.22618662904751	0.0923963907184827	0.819474442939077	0.783211908727469	0.777617751222356	-20	0.795337330169106	-20	-20	-20	-20	-20	0.123003678828173	-20	-20	-20	-20	-20	-20	0.301411903499759	0.0987933698954454
239	178000	9792000	-0.429168307167561	-20	-20	0.871449722619814	0.532879730244288	-20	-20	-20	-20	-20	0.7411080335889	-20	-20	-20	-20	-20	-20	-0.566605765906038	-20	-20	-20	-20	-20	-20	-20	-20	0.0605205989760885	-20	-20	-20	-20	-20	-20	-20	0.0713534279560401	-20	-20	-0.191293497756494	-0.434373614610093	0.537646141609089	-20	-20	-20	-20	-20	-0.500811989556743	-0.0955805675434784
240	179000	9792000	-0.930940288771318	-20	-20	-0.243713486691932	-0.933453659854165	-20	-20	-20	-20	-20	-20	-20	-20	-20	-20	-20	-20	-0.636703413849205	-20	-20	-20	-20	-20	-20	-20	-20	-20	-20	-20	-20	-20	-20	-20	-20	-20	-20	-0.441270171571488	0.244134497701852	-0.916722457521838	-0.908829993512209	-20	-20	-20	-20	-20	-0.808622881027615	-0.84168642790714
241	180000	9792000	-20	-20	-20	-20	-20	-20	-20	-20	-20	-20	-20	-20	-20	-20	-20	-20	-20	-20	-20	-20	-20	-20	-20	-20	-20	-20	-20	-20	-20	-20	-20	-20	-20	-20	-20	-20	0.357140252169382	-20	-20	-20	-20	-20	-20	-20	-20	-20	-20
242	181000	9792000	-20	-20	-20	-20	-20	-20	-20	-20	-20	-20	-20	-20	-20	-20	-20	-20	-20	-20	-20	-20	-20	-20	-20	-20	-20	-20	0.700767799756259	-20	-20	-20	-20	-20	-20	-20	-20	-20	-20	-20	-20	-20	-20	-20	-20	-20	-20	-20	-20
243	182000	9792000	-20	-20	-20	-20	-20	-20	-20	-20	-20	-20	-20	-20	-20	-20	-20	-20	-20	-20	-20	-20	-20	-20	-20	-20	-20	-20	-0.756100834685465	-20	-20	-20	-20	-20	-20	-20	-20	-20	-20	-20	-20	-20	-20	-20	-20	-20	-20	-20	-20
244	174000	9793000	-20	-20	-20	-20	-20	-20	-20	0.46547900145705	-20	-20	-20	-20	-20	-20	-20	0.416859599572301	-20	-20	-20	-20	-20	-20	-20	-20	0.441406350516653	-20	-20	0.412358036232957	-20	-20	-20	-20	-20	-20	-20	-20	-20	0.410836636734196	-20	-20	-20	-20	-20	-20	-20	-20	-20
245	175000	9793000	-20	-20	-20	-20	-20	-20	-20	-1.59537059538137	-20	-20	-20	-20	-20	-20	-20	-0.955612702481933	-20	-20	-20	-20	-20	-20	-20	-20	-1.60417461854504	-20	-20	-0.577287850123051	-20	-20	-20	-20	-20	-20	-20	-20	-20	-1.60473971824099	-20	-20	-20	-20	-20	-20	-20	-20	-20
246	176000	9793000	-20	-20	-20	-20	-0.0946975542182646	-20	-20	-20	-20	-20	-20	-20	-20	-20	-20	-20	-20	-20	-20	-20	-20	-20	-20	-20	-20	-0.113560835544338	-20	-20	-20	-20	-20	-20	-20	-20	-0.115941757700305	-20	-20	-20	-20	-20	-20	-20	-20	-20	-20	-20	-20
247	177000	9793000	0.019169707623777	-20	0.766253117488763	0.0176944553095927	1.2574474091799	0.800334476600071	-20	0.462624252233718	1.15537525222189	0.0466548009815562	0.0175990909861997	-20	-20	-20	-20	-1.41047220039813	-20	0.0466606185019133	-20	-20	-20	-20	-20	-20	0.712111760091744	0.314566599680527	1.14327921041429	0.0228012339207907	0.726366979445468	0.713900234589866	0.739319486899137	-20	0.712953423146416	-20	-1.06023561315607	-20	-20	-20	0.0538230372980479	-20	-20	-20	-20	-20	-20	0.092849144054335	0.0262958551364897
248	178000	9793000	0.105119760111146	-20	-20	1.17134234436451	0.750593005221157	-20	-20	-20	-20	-20	0.705806020682464	-20	-20	-20	-20	-0.0855038929796237	-20	0.305639084192511	-20	-20	-20	-20	-20	-20	-20	-20	0.0749742715042028	-20	-20	-20	-20	-20	-20	-20	0.0252103260127348	-20	-20	0.797291258866463	0.103960756417304	0.796506734200634	-20	-20	-20	-20	-20	0.101058781292712	0.112993538192269
249	179000	9793000	-20	-20	-20	-20	-20	-20	-20	-20	-20	-20	-20	-20	-20	-20	-20	-20	-20	-20	-20	-20	-20	-20	-20	-20	-20	-20	-20	-20	-20	-20	-20	-20	-20	-20	-20	-20	0.774631339652419	-20	-20	-20	-20	-20	-20	-20	-20	-20	-20
250	180000	9793000	-20	-20	-20	-20	-20	-20	-20	-20	-20	-20	-20	-20	-20	-20	-20	-20	-20	-20	-20	-20	-20	-20	-20	-20	-20	-20	0.454831208270975	-20	-20	-20	-20	-20	-20	-20	-20	-20	-20	-20	-20	-20	-20	-20	-20	-20	-20	-20	-20
251	181000	9793000	-20	-20	-20	-20	-20	-20	-20	-20	-20	-20	-20	-20	-20	-20	-20	-20	-20	-20	-20	-20	-20	-20	-20	-20	-20	-20	-0.048079199249014	-20	-20	-20	-20	-20	-20	-20	-20	-20	-20	-20	-20	-20	-20	-20	-20	-20	-20	-20	-20
252	175000	9794000	-20	-20	-20	-20	-20	-20	-20	-0.127521837272186	-20	-20	-20	-20	-20	-20	-20	0.550038465226742	-20	-20	-20	-20	-20	-20	-20	-20	-0.12550265194138	-20	-20	0.587101095295785	-20	-20	-20	-20	-20	-20	-20	-20	-20	-0.122848127324964	-20	-20	-20	-20	-20	-20	-20	-20	-20
253	176000	9794000	-20	-20	-20	-20	-20	-20	-20	0.134031678847988	-20	-20	-20	-20	-20	-20	-20	0.175715385899473	-20	-20	-20	-20	-20	-20	-20	-20	0.133791511214237	-20	-20	0.135110007401609	-20	-20	-20	-20	-20	-20	-20	-20	-20	0.128335780972535	-20	-20	-20	-20	-20	-20	-20	-20	-20
254	177000	9794000	0.0264062415389872	-20	0.746562443571715	0.424484195077298	1.57117462899511	0.746853261111909	-20	0.490891379008618	1.14156417334952	0.059812991268305	0.413293736692735	-20	-20	-20	-20	-0.556940062318713	-20	0.157560099892479	-20	-20	-20	-20	-20	-20	0.951940206120162	0.772766711175454	1.29055425801633	0.498686623907274	0.734187361945433	0.719633763902414	0.725032484804267	-20	0.721100519787809	-20	0.540219686117265	-20	-20	-0.566845596722563	0.102330454192152	-20	-20	-20	-20	-20	-20	0.156161540169557	0.423995369571206
255	178000	9794000	0.0638047762451935	-20	-20	0.990755441153135	0.498051666121978	-20	-20	-20	-20	-20	0.521227332625511	-20	-20	-20	-20	0.0836228202029384	-20	0.161432034191298	-20	-20	-20	-20	-20	-20	-20	-20	-0.582421685313258	-20	-20	-20	-20	-20	-20	-20	-0.660965163533598	-20	-20	0.756430408172742	0.0729869534389462	0.757320277221039	-20	-20	-20	-20	-20	0.0580408956008109	-0.506509506068679
256	179000	9794000	-20	-20	-20	-20	-20	-20	-20	-20	-20	-20	-20	-20	-20	-20	-20	-20	-20	-20	-20	-20	-20	-20	-20	-20	-20	-20	0.536019524201589	-20	-20	-20	-20	-20	-20	-20	-20	-20	0.832061909489315	-20	-20	-20	-20	-20	-20	-20	-20	-20	-20
257	180000	9794000	-20	-20	-20	-20	-20	-20	-20	-20	-20	-20	-20	-20	-20	-20	-20	-20	-20	-20	-20	-20	-20	-20	-20	-20	-20	-20	0.364996075831875	-20	-20	-20	-20	-20	-20	-20	-20	-20	-20	-20	-20	-20	-20	-20	-20	-20	-20	-20	-20
258	176000	9795000	-20	-20	-20	-20	-20	-20	-20	-20	-20	-20	-20	-20	-20	-20	-20	-20	-20	-20	-20	-20	-20	-20	-20	-20	-20	-20	-20	-20	-20	-20	-20	-20	-20	-20	-20	-20	-20	-20	-20	-20	-20	-20	-20	-20	-20	-20	-20
259	177000	9795000	0.445611682087287	-20	0.623116625591757	1.12198956601893	1.78369412435029	0.648261495319981	-20	0.704904463983918	1.02760194046799	-0.0638628276788018	0.895934198291015	-20	-20	-20	-20	0.548358707288029	-0.421089225348172	0.532984751527419	-20	-20	-20	-20	-20	-20	1.11302270548361	0.628470387359092	1.30956490453478	0.758692768257866	0.618133644544485	0.649081860861679	0.618527411913249	-20	0.611160833465066	-20	-0.0824596653268426	-20	-20	0.842923317686354	0.455304861898301	0.203721316169308	-20	-20	-20	-20	-20	0.473058619665003	0.628158539997636
260	178000	9795000	0.363034059934472	-1.97381488615658	0.232128086384991	1.31546943064729	2.08234646498333	0.447858248513554	-20	0.46538942287665	0.917645782420009	-0.284766393805758	1.11488885865733	-20	-20	-20	-20	0.252689467570695	0.437468200831583	0.845991780171023	-20	-20	-20	-1.97889588472113	-20	-20	0.820062934027176	0.421155184728073	1.52641669804273	-0.345412358921398	0.603514510483448	0.357151183383691	0.271183823842943	-20	0.431828888298938	-20	-0.244940524533342	-20	0.784431286884113	1.10161144759577	0.637421679781917	0.328719766981444	-20	-20	-20	-20	-20	1.0228845449045	0.207390242218021
261	179000	9795000	-20	-20	-20	-20	-20	-20	-20	-20	-20	-20	-20	-20	-20	-20	-20	-20	-20	-20	-20	-20	-20	-20	-20	-20	-20	-20	0.146424656665447	-20	-20	-20	-20	-20	-20	-20	-20	-20	0.122607753563134	-20	-20	-20	-20	-20	-20	-20	-20	-3.31993966200351	-20
262	176000	9796000	-20	-20	-20	-20	0.169717967849985	-20	-20	-20	-20	-20	-20	-20	-20	-20	-20	-20	-20	-20	-20	-20	-20	-20	-20	-20	-20	-20	-20	-20	-20	-20	-20	-20	-20	-20	-20	-20	-20	-20	-20	-20	-20	-20	-20	-20	-20	-20	-20
263	177000	9796000	-20	-20	-20	-20	0.676475276334884	-20	-20	-20	-20	-20	-20	-20	-20	-20	-20	-20	-1.20266121791516	-20	-20	-20	-20	-20	-20	-20	-20	-20	-20	-20	-20	-20	-20	-20	-20	-20	-20	-20	-20	-20	-20	-20	-20	-20	-20	-20	-20	-20	-20
264	175000	9797000	-20	-20	-20	-20	-0.446524551841278	-20	-20	-20	-20	-20	-20	-20	-20	-20	-20	-20	-20	-20	-20	-20	-20	-20	-20	-20	-20	-20	-20	-20	-20	-20	-20	-20	-20	-20	-20	-20	-20	-20	-20	-20	-20	-20	-20	-20	-20	-20	-20
265	176000	9797000	-20	-20	-20	-20	0.332481590930414	-20	-20	-20	-20	-20	-20	-20	-20	-20	-20	-20	-20	-20	-20	-20	-20	-20	-20	-20	-20	-20	-20	-20	-20	-20	-20	-20	-20	-20	-20	-20	-20	-20	-20	-20	-20	-20	-20	-20	-20	-20	-20
[truncated: 42 more columns]
