# Supplementary material for: Lions in a coexistence landscape: Repurposing a traditional field technique to monitor an elusive carnivore
Source: Ecol Evol. 2022 Mar 1;12(3):e8662. doi: 10.1002/ece3.8662 (PMC8888262; doi:10.1002/ece3.8662)
Supplement: Supplementary file 2 — Appendix S2 [file ECE3-12-e8662-s001.zip › ece38662-sup-0007-Supinfo.csv]

X_COORD	Y_COORD	HABITAT
166263.455967291	9751414.21356237	0
166970.562748477	9751414.21356237	0
167677.669529664	9751414.21356237	0
168384.77631085	9751414.21356237	0
169091.883092037	9751414.21356237	0
169798.989873223	9751414.21356237	0
163435.028842544	9752121.32034356	0
164142.135623731	9752121.32034356	0
164849.242404918	9752121.32034356	0
165556.349186104	9752121.32034356	0
166263.455967291	9752121.32034356	0
166970.562748477	9752121.32034356	0
167677.669529664	9752121.32034356	0
168384.77631085	9752121.32034356	0
169091.883092037	9752121.32034356	0
169798.989873223	9752121.32034356	0
170506.09665441	9752121.32034356	0
171213.203435596	9752121.32034356	0
171920.310216783	9752121.32034356	0
172627.41699797	9752121.32034356	0
173334.523779156	9752121.32034356	0
174041.630560343	9752121.32034356	0
174748.737341529	9752121.32034356	0
175455.844122716	9752121.32034356	0
162020.815280171	9752828.42712475	0
162727.922061358	9752828.42712475	0
163435.028842544	9752828.42712475	0
164142.135623731	9752828.42712475	0
164849.242404918	9752828.42712475	0
165556.349186104	9752828.42712475	0
166263.455967291	9752828.42712475	0
166970.562748477	9752828.42712475	0
167677.669529664	9752828.42712475	0
168384.77631085	9752828.42712475	0
169091.883092037	9752828.42712475	0
169798.989873223	9752828.42712475	0
170506.09665441	9752828.42712475	0
171213.203435596	9752828.42712475	0
171920.310216783	9752828.42712475	0
172627.41699797	9752828.42712475	0
173334.523779156	9752828.42712475	0
174041.630560343	9752828.42712475	0
174748.737341529	9752828.42712475	0
175455.844122716	9752828.42712475	0
176162.950903902	9752828.42712475	0
176870.057685089	9752828.42712475	0
177577.164466275	9752828.42712475	0
178284.271247462	9752828.42712475	0
160606.601717798	9753535.53390593	1
161313.708498985	9753535.53390593	1
162020.815280171	9753535.53390593	0
162727.922061358	9753535.53390593	0
163435.028842544	9753535.53390593	0
164142.135623731	9753535.53390593	0
164849.242404918	9753535.53390593	0
165556.349186104	9753535.53390593	0
166263.455967291	9753535.53390593	0
166970.562748477	9753535.53390593	0
167677.669529664	9753535.53390593	0
168384.77631085	9753535.53390593	0
169091.883092037	9753535.53390593	0
169798.989873223	9753535.53390593	0
170506.09665441	9753535.53390593	0
171213.203435596	9753535.53390593	0
171920.310216783	9753535.53390593	0
172627.41699797	9753535.53390593	0
173334.523779156	9753535.53390593	0
174041.630560343	9753535.53390593	0
174748.737341529	9753535.53390593	0
175455.844122716	9753535.53390593	0
176162.950903902	9753535.53390593	0
176870.057685089	9753535.53390593	0
177577.164466275	9753535.53390593	0
178284.271247462	9753535.53390593	0
178991.378028648	9753535.53390593	0
179698.484809835	9753535.53390593	0
180405.591591022	9753535.53390593	0
159192.388155425	9754242.64068712	1
159899.494936612	9754242.64068712	1
160606.601717798	9754242.64068712	1
161313.708498985	9754242.64068712	1
162020.815280171	9754242.64068712	0
162727.922061358	9754242.64068712	0
163435.028842544	9754242.64068712	0
164142.135623731	9754242.64068712	0
164849.242404918	9754242.64068712	0
165556.349186104	9754242.64068712	0
166263.455967291	9754242.64068712	0
166970.562748477	9754242.64068712	0
167677.669529664	9754242.64068712	0
168384.77631085	9754242.64068712	0
169091.883092037	9754242.64068712	0
169798.989873223	9754242.64068712	0
170506.09665441	9754242.64068712	0
171213.203435596	9754242.64068712	0
171920.310216783	9754242.64068712	0
172627.41699797	9754242.64068712	0
173334.523779156	9754242.64068712	0
174041.630560343	9754242.64068712	0
174748.737341529	9754242.64068712	0
175455.844122716	9754242.64068712	0
176162.950903902	9754242.64068712	0
176870.057685089	9754242.64068712	0
177577.164466275	9754242.64068712	0
178284.271247462	9754242.64068712	0
178991.378028648	9754242.64068712	0
179698.484809835	9754242.64068712	0
180405.591591022	9754242.64068712	0
181112.698372208	9754242.64068712	0
181819.805153395	9754242.64068712	0
157778.174593052	9754949.74746831	1
158485.281374239	9754949.74746831	1
159192.388155425	9754949.74746831	1
159899.494936612	9754949.74746831	1
160606.601717798	9754949.74746831	1
161313.708498985	9754949.74746831	1
162020.815280171	9754949.74746831	0
162727.922061358	9754949.74746831	0
163435.028842544	9754949.74746831	0
164142.135623731	9754949.74746831	0
164849.242404918	9754949.74746831	0
165556.349186104	9754949.74746831	0
166263.455967291	9754949.74746831	0
166970.562748477	9754949.74746831	0
167677.669529664	9754949.74746831	0
168384.77631085	9754949.74746831	0
169091.883092037	9754949.74746831	0
169798.989873223	9754949.74746831	0
170506.09665441	9754949.74746831	0
171213.203435596	9754949.74746831	0
171920.310216783	9754949.74746831	0
172627.41699797	9754949.74746831	0
173334.523779156	9754949.74746831	0
174041.630560343	9754949.74746831	0
174748.737341529	9754949.74746831	0
175455.844122716	9754949.74746831	0
176162.950903902	9754949.74746831	0
176870.057685089	9754949.74746831	0
177577.164466275	9754949.74746831	0
178284.271247462	9754949.74746831	0
178991.378028648	9754949.74746831	0
179698.484809835	9754949.74746831	0
180405.591591022	9754949.74746831	0
181112.698372208	9754949.74746831	0
181819.805153395	9754949.74746831	0
182526.911934581	9754949.74746831	1
183234.018715768	9754949.74746831	1
157071.067811866	9755656.85424949	1
157778.174593052	9755656.85424949	1
158485.281374239	9755656.85424949	1
159192.388155425	9755656.85424949	1
159899.494936612	9755656.85424949	1
160606.601717798	9755656.85424949	1
161313.708498985	9755656.85424949	1
162020.815280171	9755656.85424949	0
162727.922061358	9755656.85424949	0
163435.028842544	9755656.85424949	0
164142.135623731	9755656.85424949	0
164849.242404918	9755656.85424949	0
165556.349186104	9755656.85424949	0
166263.455967291	9755656.85424949	0
166970.562748477	9755656.85424949	0
167677.669529664	9755656.85424949	0
168384.77631085	9755656.85424949	0
169091.883092037	9755656.85424949	0
169798.989873223	9755656.85424949	0
170506.09665441	9755656.85424949	0
171213.203435596	9755656.85424949	0
171920.310216783	9755656.85424949	0
172627.41699797	9755656.85424949	0
173334.523779156	9755656.85424949	0
174041.630560343	9755656.85424949	0
174748.737341529	9755656.85424949	0
175455.844122716	9755656.85424949	0
176162.950903902	9755656.85424949	0
176870.057685089	9755656.85424949	0
177577.164466275	9755656.85424949	0
178284.271247462	9755656.85424949	0
178991.378028648	9755656.85424949	0
179698.484809835	9755656.85424949	0
180405.591591022	9755656.85424949	0
181112.698372208	9755656.85424949	0
181819.805153395	9755656.85424949	0
182526.911934581	9755656.85424949	1
183234.018715768	9755656.85424949	1
183941.125496954	9755656.85424949	1
184648.232278141	9755656.85424949	1
185355.339059327	9755656.85424949	1
155656.854249492	9756363.96103068	1
156363.961030679	9756363.96103068	1
157071.067811866	9756363.96103068	1
157778.174593052	9756363.96103068	1
158485.281374239	9756363.96103068	1
159192.388155425	9756363.96103068	1
159899.494936612	9756363.96103068	1
160606.601717798	9756363.96103068	1
161313.708498985	9756363.96103068	1
162020.815280171	9756363.96103068	0
162727.922061358	9756363.96103068	0
163435.028842544	9756363.96103068	0
164142.135623731	9756363.96103068	0
164849.242404918	9756363.96103068	0
165556.349186104	9756363.96103068	0
166263.455967291	9756363.96103068	0
166970.562748477	9756363.96103068	0
167677.669529664	9756363.96103068	0
168384.77631085	9756363.96103068	0
169091.883092037	9756363.96103068	0
169798.989873223	9756363.96103068	0
170506.09665441	9756363.96103068	0
171213.203435596	9756363.96103068	0
171920.310216783	9756363.96103068	0
172627.41699797	9756363.96103068	0
173334.523779156	9756363.96103068	0
174041.630560343	9756363.96103068	0
174748.737341529	9756363.96103068	0
175455.844122716	9756363.96103068	0
176162.950903902	9756363.96103068	0
176870.057685089	9756363.96103068	0
177577.164466275	9756363.96103068	0
178284.271247462	9756363.96103068	0
178991.378028648	9756363.96103068	0
179698.484809835	9756363.96103068	0
180405.591591022	9756363.96103068	0
181112.698372208	9756363.96103068	1
181819.805153395	9756363.96103068	1
182526.911934581	9756363.96103068	1
183234.018715768	9756363.96103068	1
183941.125496954	9756363.96103068	1
184648.232278141	9756363.96103068	1
185355.339059327	9756363.96103068	1
186062.445840514	9756363.96103068	1
186769.552621701	9756363.96103068	1
187476.659402887	9756363.96103068	1
154949.747468306	9757071.06781187	0
155656.854249492	9757071.06781187	1
156363.961030679	9757071.06781187	1
157071.067811866	9757071.06781187	1
157778.174593052	9757071.06781187	1
158485.281374239	9757071.06781187	1
159192.388155425	9757071.06781187	1
159899.494936612	9757071.06781187	1
160606.601717798	9757071.06781187	1
161313.708498985	9757071.06781187	1
162020.815280171	9757071.06781187	0
162727.922061358	9757071.06781187	0
163435.028842544	9757071.06781187	0
164142.135623731	9757071.06781187	0
164849.242404918	9757071.06781187	0
165556.349186104	9757071.06781187	0
166263.455967291	9757071.06781187	0
166970.562748477	9757071.06781187	0
167677.669529664	9757071.06781187	0
168384.77631085	9757071.06781187	0
169091.883092037	9757071.06781187	0
169798.989873223	9757071.06781187	0
170506.09665441	9757071.06781187	0
171213.203435596	9757071.06781187	0
171920.310216783	9757071.06781187	0
172627.41699797	9757071.06781187	0
173334.523779156	9757071.06781187	0
174041.630560343	9757071.06781187	0
174748.737341529	9757071.06781187	0
175455.844122716	9757071.06781187	0
176162.950903902	9757071.06781187	0
176870.057685089	9757071.06781187	0
177577.164466275	9757071.06781187	0
178284.271247462	9757071.06781187	0
178991.378028648	9757071.06781187	0
179698.484809835	9757071.06781187	0
180405.591591022	9757071.06781187	0
181112.698372208	9757071.06781187	1
181819.805153395	9757071.06781187	1
182526.911934581	9757071.06781187	1
183234.018715768	9757071.06781187	1
183941.125496954	9757071.06781187	1
184648.232278141	9757071.06781187	1
185355.339059327	9757071.06781187	1
186062.445840514	9757071.06781187	1
186769.552621701	9757071.06781187	1
187476.659402887	9757071.06781187	1
188183.766184074	9757071.06781187	1
154242.640687119	9757778.17459305	0
154949.747468306	9757778.17459305	0
155656.854249492	9757778.17459305	1
156363.961030679	9757778.17459305	1
157071.067811866	9757778.17459305	1
157778.174593052	9757778.17459305	1
158485.281374239	9757778.17459305	1
159192.388155425	9757778.17459305	1
159899.494936612	9757778.17459305	1
160606.601717798	9757778.17459305	1
161313.708498985	9757778.17459305	1
162020.815280171	9757778.17459305	1
162727.922061358	9757778.17459305	1
163435.028842544	9757778.17459305	0
164142.135623731	9757778.17459305	0
164849.242404918	9757778.17459305	0
165556.349186104	9757778.17459305	0
166263.455967291	9757778.17459305	0
166970.562748477	9757778.17459305	0
167677.669529664	9757778.17459305	0
168384.77631085	9757778.17459305	0
169091.883092037	9757778.17459305	0
169798.989873223	9757778.17459305	0
170506.09665441	9757778.17459305	0
171213.203435596	9757778.17459305	0
171920.310216783	9757778.17459305	0
172627.41699797	9757778.17459305	0
173334.523779156	9757778.17459305	0
174041.630560343	9757778.17459305	0
174748.737341529	9757778.17459305	0
175455.844122716	9757778.17459305	0
176162.950903902	9757778.17459305	0
176870.057685089	9757778.17459305	0
177577.164466275	9757778.17459305	0
178284.271247462	9757778.17459305	0
178991.378028648	9757778.17459305	1
179698.484809835	9757778.17459305	1
180405.591591022	9757778.17459305	1
181112.698372208	9757778.17459305	1
181819.805153395	9757778.17459305	1
182526.911934581	9757778.17459305	1
183234.018715768	9757778.17459305	1
183941.125496954	9757778.17459305	1
184648.232278141	9757778.17459305	1
185355.339059327	9757778.17459305	1
186062.445840514	9757778.17459305	1
186769.552621701	9757778.17459305	1
187476.659402887	9757778.17459305	1
188183.766184074	9757778.17459305	1
188890.87296526	9757778.17459305	1
189597.979746447	9757778.17459305	1
153535.533905933	9758485.28137424	1
154242.640687119	9758485.28137424	1
154949.747468306	9758485.28137424	1
155656.854249492	9758485.28137424	1
156363.961030679	9758485.28137424	1
157071.067811866	9758485.28137424	1
157778.174593052	9758485.28137424	1
158485.281374239	9758485.28137424	1
159192.388155425	9758485.28137424	1
159899.494936612	9758485.28137424	1
160606.601717798	9758485.28137424	1
161313.708498985	9758485.28137424	1
162020.815280171	9758485.28137424	1
162727.922061358	9758485.28137424	1
163435.028842544	9758485.28137424	1
164142.135623731	9758485.28137424	0
164849.242404918	9758485.28137424	0
165556.349186104	9758485.28137424	0
166263.455967291	9758485.28137424	0
166970.562748477	9758485.28137424	0
167677.669529664	9758485.28137424	0
168384.77631085	9758485.28137424	0
169091.883092037	9758485.28137424	0
169798.989873223	9758485.28137424	0
170506.09665441	9758485.28137424	0
171213.203435596	9758485.28137424	0
171920.310216783	9758485.28137424	0
172627.41699797	9758485.28137424	0
173334.523779156	9758485.28137424	0
174041.630560343	9758485.28137424	0
174748.737341529	9758485.28137424	0
175455.844122716	9758485.28137424	0
176162.950903902	9758485.28137424	0
176870.057685089	9758485.28137424	0
177577.164466275	9758485.28137424	0
178284.271247462	9758485.28137424	0
178991.378028648	9758485.28137424	1
179698.484809835	9758485.28137424	1
180405.591591022	9758485.28137424	1
181112.698372208	9758485.28137424	1
181819.805153395	9758485.28137424	1
182526.911934581	9758485.28137424	1
183234.018715768	9758485.28137424	1
183941.125496954	9758485.28137424	1
184648.232278141	9758485.28137424	1
185355.339059327	9758485.28137424	1
186062.445840514	9758485.28137424	1
186769.552621701	9758485.28137424	1
187476.659402887	9758485.28137424	1
188183.766184074	9758485.28137424	1
188890.87296526	9758485.28137424	1
189597.979746447	9758485.28137424	1
190305.086527633	9758485.28137424	1
152828.427124746	9759192.38815542	0
153535.533905933	9759192.38815542	1
154242.640687119	9759192.38815542	1
154949.747468306	9759192.38815542	1
155656.854249492	9759192.38815542	1
156363.961030679	9759192.38815542	1
157071.067811866	9759192.38815542	1
157778.174593052	9759192.38815542	1
158485.281374239	9759192.38815542	1
159192.388155425	9759192.38815542	1
159899.494936612	9759192.38815542	1
160606.601717798	9759192.38815542	1
161313.708498985	9759192.38815542	1
162020.815280171	9759192.38815542	1
162727.922061358	9759192.38815542	1
163435.028842544	9759192.38815542	1
164142.135623731	9759192.38815542	0
164849.242404918	9759192.38815542	0
165556.349186104	9759192.38815542	0
166263.455967291	9759192.38815542	0
166970.562748477	9759192.38815542	0
167677.669529664	9759192.38815542	0
168384.77631085	9759192.38815542	0
169091.883092037	9759192.38815542	0
169798.989873223	9759192.38815542	0
170506.09665441	9759192.38815542	0
171213.203435596	9759192.38815542	0
171920.310216783	9759192.38815542	0
172627.41699797	9759192.38815542	0
173334.523779156	9759192.38815542	0
174041.630560343	9759192.38815542	0
174748.737341529	9759192.38815542	0
175455.844122716	9759192.38815542	0
176162.950903902	9759192.38815542	0
176870.057685089	9759192.38815542	0
177577.164466275	9759192.38815542	0
178284.271247462	9759192.38815542	0
178991.378028648	9759192.38815542	1
179698.484809835	9759192.38815542	1
180405.591591022	9759192.38815542	1
181112.698372208	9759192.38815542	1
181819.805153395	9759192.38815542	1
182526.911934581	9759192.38815542	1
183234.018715768	9759192.38815542	1
183941.125496954	9759192.38815542	1
184648.232278141	9759192.38815542	1
185355.339059327	9759192.38815542	1
186062.445840514	9759192.38815542	1
186769.552621701	9759192.38815542	1
187476.659402887	9759192.38815542	1
188183.766184074	9759192.38815542	1
188890.87296526	9759192.38815542	1
189597.979746447	9759192.38815542	1
190305.086527633	9759192.38815542	1
191012.19330882	9759192.38815542	1
152121.32034356	9759899.49493661	0
152828.427124746	9759899.49493661	0
153535.533905933	9759899.49493661	1
154242.640687119	9759899.49493661	1
154949.747468306	9759899.49493661	1
155656.854249492	9759899.49493661	1
156363.961030679	9759899.49493661	1
157071.067811866	9759899.49493661	1
157778.174593052	9759899.49493661	1
158485.281374239	9759899.49493661	1
159192.388155425	9759899.49493661	1
159899.494936612	9759899.49493661	1
160606.601717798	9759899.49493661	1
161313.708498985	9759899.49493661	1
162020.815280171	9759899.49493661	1
162727.922061358	9759899.49493661	1
163435.028842544	9759899.49493661	1
164142.135623731	9759899.49493661	0
164849.242404918	9759899.49493661	0
165556.349186104	9759899.49493661	0
166263.455967291	9759899.49493661	0
166970.562748477	9759899.49493661	0
167677.669529664	9759899.49493661	0
168384.77631085	9759899.49493661	0
169091.883092037	9759899.49493661	0
169798.989873223	9759899.49493661	0
170506.09665441	9759899.49493661	0
171213.203435596	9759899.49493661	0
171920.310216783	9759899.49493661	0
172627.41699797	9759899.49493661	0
173334.523779156	9759899.49493661	0
174041.630560343	9759899.49493661	0
174748.737341529	9759899.49493661	0
175455.844122716	9759899.49493661	0
176162.950903902	9759899.49493661	0
176870.057685089	9759899.49493661	1
177577.164466275	9759899.49493661	1
178284.271247462	9759899.49493661	1
178991.378028648	9759899.49493661	1
179698.484809835	9759899.49493661	1
180405.591591022	9759899.49493661	1
181112.698372208	9759899.49493661	1
181819.805153395	9759899.49493661	1
182526.911934581	9759899.49493661	1
183234.018715768	9759899.49493661	1
183941.125496954	9759899.49493661	1
184648.232278141	9759899.49493661	1
185355.339059327	9759899.49493661	1
186062.445840514	9759899.49493661	1
186769.552621701	9759899.49493661	1
187476.659402887	9759899.49493661	1
188183.766184074	9759899.49493661	1
188890.87296526	9759899.49493661	1
189597.979746447	9759899.49493661	1
190305.086527633	9759899.49493661	1
191012.19330882	9759899.49493661	1
191719.300090006	9759899.49493661	1
152121.32034356	9760606.6017178	0
152828.427124746	9760606.6017178	0
153535.533905933	9760606.6017178	1
154242.640687119	9760606.6017178	1
154949.747468306	9760606.6017178	1
155656.854249492	9760606.6017178	1
156363.961030679	9760606.6017178	1
157071.067811866	9760606.6017178	1
157778.174593052	9760606.6017178	1
158485.281374239	9760606.6017178	1
159192.388155425	9760606.6017178	1
159899.494936612	9760606.6017178	1
160606.601717798	9760606.6017178	1
161313.708498985	9760606.6017178	1
162020.815280171	9760606.6017178	1
162727.922061358	9760606.6017178	1
163435.028842544	9760606.6017178	1
164142.135623731	9760606.6017178	0
164849.242404918	9760606.6017178	0
165556.349186104	9760606.6017178	0
166263.455967291	9760606.6017178	0
166970.562748477	9760606.6017178	0
167677.669529664	9760606.6017178	0
168384.77631085	9760606.6017178	0
169091.883092037	9760606.6017178	0
169798.989873223	9760606.6017178	0
170506.09665441	9760606.6017178	0
171213.203435596	9760606.6017178	0
171920.310216783	9760606.6017178	0
172627.41699797	9760606.6017178	0
173334.523779156	9760606.6017178	0
174041.630560343	9760606.6017178	0
174748.737341529	9760606.6017178	0
175455.844122716	9760606.6017178	1
176162.950903902	9760606.6017178	1
176870.057685089	9760606.6017178	1
177577.164466275	9760606.6017178	1
178284.271247462	9760606.6017178	1
178991.378028648	9760606.6017178	1
179698.484809835	9760606.6017178	1
180405.591591022	9760606.6017178	1
181112.698372208	9760606.6017178	1
181819.805153395	9760606.6017178	1
182526.911934581	9760606.6017178	1
183234.018715768	9760606.6017178	1
183941.125496954	9760606.6017178	1
184648.232278141	9760606.6017178	1
185355.339059327	9760606.6017178	1
186062.445840514	9760606.6017178	1
186769.552621701	9760606.6017178	1
187476.659402887	9760606.6017178	1
188183.766184074	9760606.6017178	1
188890.87296526	9760606.6017178	1
189597.979746447	9760606.6017178	1
190305.086527633	9760606.6017178	1
191012.19330882	9760606.6017178	1
191719.300090006	9760606.6017178	1
192426.406871193	9760606.6017178	1
151414.213562373	9761313.70849898	0
152121.32034356	9761313.70849898	0
152828.427124746	9761313.70849898	0
153535.533905933	9761313.70849898	1
154242.640687119	9761313.70849898	1
154949.747468306	9761313.70849898	1
155656.854249492	9761313.70849898	1
156363.961030679	9761313.70849898	1
157071.067811866	9761313.70849898	1
157778.174593052	9761313.70849898	1
158485.281374239	9761313.70849898	1
159192.388155425	9761313.70849898	1
159899.494936612	9761313.70849898	1
160606.601717798	9761313.70849898	1
161313.708498985	9761313.70849898	1
162020.815280171	9761313.70849898	1
162727.922061358	9761313.70849898	1
163435.028842544	9761313.70849898	1
164142.135623731	9761313.70849898	0
164849.242404918	9761313.70849898	0
165556.349186104	9761313.70849898	0
166263.455967291	9761313.70849898	0
166970.562748477	9761313.70849898	0
167677.669529664	9761313.70849898	0
168384.77631085	9761313.70849898	0
169091.883092037	9761313.70849898	0
169798.989873223	9761313.70849898	0
170506.09665441	9761313.70849898	0
171213.203435596	9761313.70849898	0
171920.310216783	9761313.70849898	0
172627.41699797	9761313.70849898	0
173334.523779156	9761313.70849898	0
174041.630560343	9761313.70849898	0
174748.737341529	9761313.70849898	0
175455.844122716	9761313.70849898	1
176162.950903902	9761313.70849898	1
176870.057685089	9761313.70849898	1
177577.164466275	9761313.70849898	1
178284.271247462	9761313.70849898	1
178991.378028648	9761313.70849898	1
179698.484809835	9761313.70849898	1
180405.591591022	9761313.70849898	1
181112.698372208	9761313.70849898	1
181819.805153395	9761313.70849898	1
182526.911934581	9761313.70849898	1
183234.018715768	9761313.70849898	1
183941.125496954	9761313.70849898	1
184648.232278141	9761313.70849898	1
185355.339059327	9761313.70849898	1
186062.445840514	9761313.70849898	1
186769.552621701	9761313.70849898	1
187476.659402887	9761313.70849898	1
188183.766184074	9761313.70849898	1
188890.87296526	9761313.70849898	1
189597.979746447	9761313.70849898	1
190305.086527633	9761313.70849898	1
191012.19330882	9761313.70849898	1
191719.300090006	9761313.70849898	1
192426.406871193	9761313.70849898	1
193133.513652379	9761313.70849898	1
151414.213562373	9762020.81528017	0
152121.32034356	9762020.81528017	0
152828.427124746	9762020.81528017	0
153535.533905933	9762020.81528017	0
154242.640687119	9762020.81528017	0
154949.747468306	9762020.81528017	0
155656.854249492	9762020.81528017	1
156363.961030679	9762020.81528017	1
157071.067811866	9762020.81528017	1
157778.174593052	9762020.81528017	1
158485.281374239	9762020.81528017	1
159192.388155425	9762020.81528017	1
159899.494936612	9762020.81528017	1
160606.601717798	9762020.81528017	1
161313.708498985	9762020.81528017	1
162020.815280171	9762020.81528017	1
162727.922061358	9762020.81528017	1
163435.028842544	9762020.81528017	1
164142.135623731	9762020.81528017	1
164849.242404918	9762020.81528017	1
165556.349186104	9762020.81528017	0
166263.455967291	9762020.81528017	0
166970.562748477	9762020.81528017	0
167677.669529664	9762020.81528017	0
168384.77631085	9762020.81528017	0
169091.883092037	9762020.81528017	0
169798.989873223	9762020.81528017	0
170506.09665441	9762020.81528017	0
171213.203435596	9762020.81528017	0
171920.310216783	9762020.81528017	0
172627.41699797	9762020.81528017	0
173334.523779156	9762020.81528017	0
174041.630560343	9762020.81528017	0
174748.737341529	9762020.81528017	1
175455.844122716	9762020.81528017	1
176162.950903902	9762020.81528017	1
176870.057685089	9762020.81528017	1
177577.164466275	9762020.81528017	1
178284.271247462	9762020.81528017	1
178991.378028648	9762020.81528017	1
179698.484809835	9762020.81528017	1
180405.591591022	9762020.81528017	1
181112.698372208	9762020.81528017	1
181819.805153395	9762020.81528017	1
182526.911934581	9762020.81528017	1
183234.018715768	9762020.81528017	1
183941.125496954	9762020.81528017	1
184648.232278141	9762020.81528017	1
185355.339059327	9762020.81528017	1
186062.445840514	9762020.81528017	1
186769.552621701	9762020.81528017	1
187476.659402887	9762020.81528017	1
188183.766184074	9762020.81528017	1
188890.87296526	9762020.81528017	1
189597.979746447	9762020.81528017	1
190305.086527633	9762020.81528017	1
191012.19330882	9762020.81528017	1
191719.300090006	9762020.81528017	1
192426.406871193	9762020.81528017	1
193133.513652379	9762020.81528017	1
193840.620433566	9762020.81528017	1
150707.106781187	9762727.92206136	1
151414.213562373	9762727.92206136	1
152121.32034356	9762727.92206136	0
152828.427124746	9762727.92206136	0
153535.533905933	9762727.92206136	0
154242.640687119	9762727.92206136	0
154949.747468306	9762727.92206136	0
155656.854249492	9762727.92206136	1
156363.961030679	9762727.92206136	1
157071.067811866	9762727.92206136	1
157778.174593052	9762727.92206136	1
158485.281374239	9762727.92206136	1
159192.388155425	9762727.92206136	1
159899.494936612	9762727.92206136	1
160606.601717798	9762727.92206136	1
161313.708498985	9762727.92206136	1
162020.815280171	9762727.92206136	1
162727.922061358	9762727.92206136	1
163435.028842544	9762727.92206136	1
164142.135623731	9762727.92206136	1
164849.242404918	9762727.92206136	1
165556.349186104	9762727.92206136	0
166263.455967291	9762727.92206136	0
166970.562748477	9762727.92206136	0
167677.669529664	9762727.92206136	0
168384.77631085	9762727.92206136	0
169091.883092037	9762727.92206136	0
169798.989873223	9762727.92206136	0
170506.09665441	9762727.92206136	0
171213.203435596	9762727.92206136	0
171920.310216783	9762727.92206136	0
172627.41699797	9762727.92206136	0
173334.523779156	9762727.92206136	1
174041.630560343	9762727.92206136	1
174748.737341529	9762727.92206136	1
175455.844122716	9762727.92206136	1
176162.950903902	9762727.92206136	1
176870.057685089	9762727.92206136	1
177577.164466275	9762727.92206136	1
178284.271247462	9762727.92206136	1
178991.378028648	9762727.92206136	1
179698.484809835	9762727.92206136	1
180405.591591022	9762727.92206136	1
181112.698372208	9762727.92206136	1
181819.805153395	9762727.92206136	1
182526.911934581	9762727.92206136	1
183234.018715768	9762727.92206136	1
183941.125496954	9762727.92206136	1
184648.232278141	9762727.92206136	1
185355.339059327	9762727.92206136	1
186062.445840514	9762727.92206136	1
186769.552621701	9762727.92206136	1
187476.659402887	9762727.92206136	1
188183.766184074	9762727.92206136	1
188890.87296526	9762727.92206136	1
189597.979746447	9762727.92206136	1
190305.086527633	9762727.92206136	1
191012.19330882	9762727.92206136	1
191719.300090006	9762727.92206136	1
192426.406871193	9762727.92206136	1
193133.513652379	9762727.92206136	1
193840.620433566	9762727.92206136	1
194547.727214753	9762727.92206136	1
150707.106781187	9763435.02884254	1
151414.213562373	9763435.02884254	1
152121.32034356	9763435.02884254	0
152828.427124746	9763435.02884254	0
153535.533905933	9763435.02884254	0
154242.640687119	9763435.02884254	0
154949.747468306	9763435.02884254	0
155656.854249492	9763435.02884254	1
156363.961030679	9763435.02884254	1
157071.067811866	9763435.02884254	1
157778.174593052	9763435.02884254	1
158485.281374239	9763435.02884254	1
159192.388155425	9763435.02884254	1
159899.494936612	9763435.02884254	1
160606.601717798	9763435.02884254	1
161313.708498985	9763435.02884254	1
162020.815280171	9763435.02884254	1
162727.922061358	9763435.02884254	1
163435.028842544	9763435.02884254	1
164142.135623731	9763435.02884254	1
164849.242404918	9763435.02884254	1
165556.349186104	9763435.02884254	0
166263.455967291	9763435.02884254	0
166970.562748477	9763435.02884254	0
167677.669529664	9763435.02884254	0
168384.77631085	9763435.02884254	0
169091.883092037	9763435.02884254	0
169798.989873223	9763435.02884254	0
170506.09665441	9763435.02884254	0
171213.203435596	9763435.02884254	0
171920.310216783	9763435.02884254	0
172627.41699797	9763435.02884254	0
173334.523779156	9763435.02884254	1
174041.630560343	9763435.02884254	1
174748.737341529	9763435.02884254	1
175455.844122716	9763435.02884254	1
176162.950903902	9763435.02884254	1
176870.057685089	9763435.02884254	1
177577.164466275	9763435.02884254	1
178284.271247462	9763435.02884254	1
178991.378028648	9763435.02884254	1
179698.484809835	9763435.02884254	1
180405.591591022	9763435.02884254	1
181112.698372208	9763435.02884254	1
181819.805153395	9763435.02884254	1
182526.911934581	9763435.02884254	1
183234.018715768	9763435.02884254	1
183941.125496954	9763435.02884254	1
184648.232278141	9763435.02884254	1
185355.339059327	9763435.02884254	1
186062.445840514	9763435.02884254	1
186769.552621701	9763435.02884254	1
187476.659402887	9763435.02884254	1
188183.766184074	9763435.02884254	1
188890.87296526	9763435.02884254	1
189597.979746447	9763435.02884254	1
190305.086527633	9763435.02884254	1
191012.19330882	9763435.02884254	1
191719.300090006	9763435.02884254	1
192426.406871193	9763435.02884254	1
193133.513652379	9763435.02884254	1
193840.620433566	9763435.02884254	1
194547.727214753	9763435.02884254	1
150707.106781187	9764142.13562373	1
151414.213562373	9764142.13562373	1
152121.32034356	9764142.13562373	0
152828.427124746	9764142.13562373	0
153535.533905933	9764142.13562373	0
154242.640687119	9764142.13562373	1
154949.747468306	9764142.13562373	1
155656.854249492	9764142.13562373	1
156363.961030679	9764142.13562373	1
157071.067811866	9764142.13562373	1
157778.174593052	9764142.13562373	1
158485.281374239	9764142.13562373	1
159192.388155425	9764142.13562373	1
159899.494936612	9764142.13562373	1
160606.601717798	9764142.13562373	1
161313.708498985	9764142.13562373	1
162020.815280171	9764142.13562373	1
162727.922061358	9764142.13562373	1
163435.028842544	9764142.13562373	1
164142.135623731	9764142.13562373	1
164849.242404918	9764142.13562373	1
165556.349186104	9764142.13562373	1
166263.455967291	9764142.13562373	1
166970.562748477	9764142.13562373	0
167677.669529664	9764142.13562373	0
168384.77631085	9764142.13562373	0
169091.883092037	9764142.13562373	0
169798.989873223	9764142.13562373	0
170506.09665441	9764142.13562373	0
171213.203435596	9764142.13562373	0
171920.310216783	9764142.13562373	1
172627.41699797	9764142.13562373	1
173334.523779156	9764142.13562373	1
174041.630560343	9764142.13562373	1
174748.737341529	9764142.13562373	1
175455.844122716	9764142.13562373	1
176162.950903902	9764142.13562373	1
176870.057685089	9764142.13562373	1
177577.164466275	9764142.13562373	1
178284.271247462	9764142.13562373	1
178991.378028648	9764142.13562373	1
179698.484809835	9764142.13562373	1
180405.591591022	9764142.13562373	1
181112.698372208	9764142.13562373	1
181819.805153395	9764142.13562373	1
182526.911934581	9764142.13562373	1
183234.018715768	9764142.13562373	1
183941.125496954	9764142.13562373	1
184648.232278141	9764142.13562373	1
185355.339059327	9764142.13562373	1
186062.445840514	9764142.13562373	1
186769.552621701	9764142.13562373	1
187476.659402887	9764142.13562373	1
188183.766184074	9764142.13562373	1
188890.87296526	9764142.13562373	1
189597.979746447	9764142.13562373	1
190305.086527633	9764142.13562373	1
191012.19330882	9764142.13562373	1
191719.300090006	9764142.13562373	1
192426.406871193	9764142.13562373	1
193133.513652379	9764142.13562373	1
193840.620433566	9764142.13562373	1
194547.727214753	9764142.13562373	1
195254.833995939	9764142.13562373	1
150000	9764849.24240492	1
150707.106781187	9764849.24240492	1
151414.213562373	9764849.24240492	1
152121.32034356	9764849.24240492	0
152828.427124746	9764849.24240492	0
153535.533905933	9764849.24240492	0
154242.640687119	9764849.24240492	1
154949.747468306	9764849.24240492	1
155656.854249492	9764849.24240492	1
156363.961030679	9764849.24240492	1
157071.067811866	9764849.24240492	1
157778.174593052	9764849.24240492	1
158485.281374239	9764849.24240492	1
159192.388155425	9764849.24240492	1
159899.494936612	9764849.24240492	1
160606.601717798	9764849.24240492	1
161313.708498985	9764849.24240492	1
162020.815280171	9764849.24240492	1
162727.922061358	9764849.24240492	1
163435.028842544	9764849.24240492	1
164142.135623731	9764849.24240492	1
164849.242404918	9764849.24240492	1
165556.349186104	9764849.24240492	1
166263.455967291	9764849.24240492	1
166970.562748477	9764849.24240492	0
167677.669529664	9764849.24240492	0
168384.77631085	9764849.24240492	0
169091.883092037	9764849.24240492	0
169798.989873223	9764849.24240492	0
170506.09665441	9764849.24240492	0
171213.203435596	9764849.24240492	0
171920.310216783	9764849.24240492	1
172627.41699797	9764849.24240492	1
173334.523779156	9764849.24240492	1
174041.630560343	9764849.24240492	1
174748.737341529	9764849.24240492	1
175455.844122716	9764849.24240492	1
176162.950903902	9764849.24240492	1
176870.057685089	9764849.24240492	1
177577.164466275	9764849.24240492	1
178284.271247462	9764849.24240492	1
178991.378028648	9764849.24240492	1
179698.484809835	9764849.24240492	1
180405.591591022	9764849.24240492	1
181112.698372208	9764849.24240492	1
181819.805153395	9764849.24240492	1
182526.911934581	9764849.24240492	1
183234.018715768	9764849.24240492	1
183941.125496954	9764849.24240492	1
184648.232278141	9764849.24240492	1
185355.339059327	9764849.24240492	1
186062.445840514	9764849.24240492	1
186769.552621701	9764849.24240492	1
187476.659402887	9764849.24240492	1
188183.766184074	9764849.24240492	1
188890.87296526	9764849.24240492	1
189597.979746447	9764849.24240492	1
190305.086527633	9764849.24240492	1
191012.19330882	9764849.24240492	1
191719.300090006	9764849.24240492	1
192426.406871193	9764849.24240492	1
193133.513652379	9764849.24240492	1
193840.620433566	9764849.24240492	1
194547.727214753	9764849.24240492	1
195254.833995939	9764849.24240492	1
150000	9765556.3491861	1
150707.106781187	9765556.3491861	1
151414.213562373	9765556.3491861	1
152121.32034356	9765556.3491861	0
152828.427124746	9765556.3491861	0
153535.533905933	9765556.3491861	0
154242.640687119	9765556.3491861	0
154949.747468306	9765556.3491861	0
155656.854249492	9765556.3491861	0
156363.961030679	9765556.3491861	1
157071.067811866	9765556.3491861	1
157778.174593052	9765556.3491861	1
158485.281374239	9765556.3491861	1
159192.388155425	9765556.3491861	1
159899.494936612	9765556.3491861	1
160606.601717798	9765556.3491861	1
161313.708498985	9765556.3491861	1
162020.815280171	9765556.3491861	1
162727.922061358	9765556.3491861	1
163435.028842544	9765556.3491861	1
164142.135623731	9765556.3491861	1
164849.242404918	9765556.3491861	1
165556.349186104	9765556.3491861	1
166263.455967291	9765556.3491861	1
166970.562748477	9765556.3491861	0
167677.669529664	9765556.3491861	0
168384.77631085	9765556.3491861	0
169091.883092037	9765556.3491861	0
169798.989873223	9765556.3491861	0
170506.09665441	9765556.3491861	0
171213.203435596	9765556.3491861	0
171920.310216783	9765556.3491861	1
172627.41699797	9765556.3491861	1
173334.523779156	9765556.3491861	1
174041.630560343	9765556.3491861	1
174748.737341529	9765556.3491861	1
175455.844122716	9765556.3491861	1
176162.950903902	9765556.3491861	1
176870.057685089	9765556.3491861	1
177577.164466275	9765556.3491861	1
178284.271247462	9765556.3491861	1
178991.378028648	9765556.3491861	1
179698.484809835	9765556.3491861	1
180405.591591022	9765556.3491861	1
181112.698372208	9765556.3491861	1
181819.805153395	9765556.3491861	1
182526.911934581	9765556.3491861	1
183234.018715768	9765556.3491861	1
183941.125496954	9765556.3491861	1
184648.232278141	9765556.3491861	1
185355.339059327	9765556.3491861	1
186062.445840514	9765556.3491861	1
186769.552621701	9765556.3491861	1
187476.659402887	9765556.3491861	1
188183.766184074	9765556.3491861	1
188890.87296526	9765556.3491861	1
189597.979746447	9765556.3491861	1
190305.086527633	9765556.3491861	1
191012.19330882	9765556.3491861	1
191719.300090006	9765556.3491861	1
192426.406871193	9765556.3491861	1
193133.513652379	9765556.3491861	1
193840.620433566	9765556.3491861	1
194547.727214753	9765556.3491861	1
195254.833995939	9765556.3491861	1
195961.940777126	9765556.3491861	1
150000	9766263.45596729	1
150707.106781187	9766263.45596729	1
151414.213562373	9766263.45596729	1
152121.32034356	9766263.45596729	1
152828.427124746	9766263.45596729	1
153535.533905933	9766263.45596729	1
154242.640687119	9766263.45596729	0
154949.747468306	9766263.45596729	0
155656.854249492	9766263.45596729	0
156363.961030679	9766263.45596729	1
157071.067811866	9766263.45596729	1
157778.174593052	9766263.45596729	1
158485.281374239	9766263.45596729	1
159192.388155425	9766263.45596729	1
159899.494936612	9766263.45596729	1
160606.601717798	9766263.45596729	1
161313.708498985	9766263.45596729	1
162020.815280171	9766263.45596729	1
162727.922061358	9766263.45596729	1
163435.028842544	9766263.45596729	1
164142.135623731	9766263.45596729	1
164849.242404918	9766263.45596729	1
165556.349186104	9766263.45596729	1
166263.455967291	9766263.45596729	1
166970.562748477	9766263.45596729	0
167677.669529664	9766263.45596729	0
168384.77631085	9766263.45596729	0
169091.883092037	9766263.45596729	0
169798.989873223	9766263.45596729	0
170506.09665441	9766263.45596729	0
171213.203435596	9766263.45596729	1
171920.310216783	9766263.45596729	1
172627.41699797	9766263.45596729	1
173334.523779156	9766263.45596729	1
174041.630560343	9766263.45596729	1
174748.737341529	9766263.45596729	1
175455.844122716	9766263.45596729	1
176162.950903902	9766263.45596729	1
176870.057685089	9766263.45596729	1
177577.164466275	9766263.45596729	1
178284.271247462	9766263.45596729	1
178991.378028648	9766263.45596729	1
179698.484809835	9766263.45596729	1
180405.591591022	9766263.45596729	1
181112.698372208	9766263.45596729	1
181819.805153395	9766263.45596729	1
182526.911934581	9766263.45596729	1
183234.018715768	9766263.45596729	1
183941.125496954	9766263.45596729	1
184648.232278141	9766263.45596729	1
185355.339059327	9766263.45596729	1
186062.445840514	9766263.45596729	1
186769.552621701	9766263.45596729	1
187476.659402887	9766263.45596729	1
188183.766184074	9766263.45596729	1
188890.87296526	9766263.45596729	1
189597.979746447	9766263.45596729	1
190305.086527633	9766263.45596729	1
191012.19330882	9766263.45596729	1
191719.300090006	9766263.45596729	1
192426.406871193	9766263.45596729	1
193133.513652379	9766263.45596729	1
193840.620433566	9766263.45596729	1
194547.727214753	9766263.45596729	1
195254.833995939	9766263.45596729	1
195961.940777126	9766263.45596729	1
150000	9766970.56274848	1
150707.106781187	9766970.56274848	1
151414.213562373	9766970.56274848	1
152121.32034356	9766970.56274848	1
152828.427124746	9766970.56274848	1
153535.533905933	9766970.56274848	1
154242.640687119	9766970.56274848	0
154949.747468306	9766970.56274848	0
155656.854249492	9766970.56274848	0
156363.961030679	9766970.56274848	1
157071.067811866	9766970.56274848	1
157778.174593052	9766970.56274848	1
158485.281374239	9766970.56274848	1
159192.388155425	9766970.56274848	1
159899.494936612	9766970.56274848	1
160606.601717798	9766970.56274848	1
161313.708498985	9766970.56274848	1
162020.815280171	9766970.56274848	1
162727.922061358	9766970.56274848	1
163435.028842544	9766970.56274848	1
164142.135623731	9766970.56274848	1
164849.242404918	9766970.56274848	1
165556.349186104	9766970.56274848	1
166263.455967291	9766970.56274848	1
166970.562748477	9766970.56274848	0
167677.669529664	9766970.56274848	0
168384.77631085	9766970.56274848	0
169091.883092037	9766970.56274848	0
169798.989873223	9766970.56274848	0
170506.09665441	9766970.56274848	0
171213.203435596	9766970.56274848	1
171920.310216783	9766970.56274848	1
172627.41699797	9766970.56274848	1
173334.523779156	9766970.56274848	1
174041.630560343	9766970.56274848	1
174748.737341529	9766970.56274848	1
175455.844122716	9766970.56274848	1
176162.950903902	9766970.56274848	1
176870.057685089	9766970.56274848	1
177577.164466275	9766970.56274848	1
178284.271247462	9766970.56274848	1
178991.378028648	9766970.56274848	1
179698.484809835	9766970.56274848	1
180405.591591022	9766970.56274848	1
181112.698372208	9766970.56274848	1
181819.805153395	9766970.56274848	1
182526.911934581	9766970.56274848	1
183234.018715768	9766970.56274848	1
183941.125496954	9766970.56274848	1
184648.232278141	9766970.56274848	1
185355.339059327	9766970.56274848	1
186062.445840514	9766970.56274848	1
186769.552621701	9766970.56274848	1
187476.659402887	9766970.56274848	1
188183.766184074	9766970.56274848	1
188890.87296526	9766970.56274848	1
189597.979746447	9766970.56274848	1
190305.086527633	9766970.56274848	1
191012.19330882	9766970.56274848	1
191719.300090006	9766970.56274848	1
192426.406871193	9766970.56274848	1
193133.513652379	9766970.56274848	1
193840.620433566	9766970.56274848	1
194547.727214753	9766970.56274848	1
195254.833995939	9766970.56274848	1
195961.940777126	9766970.56274848	1
150000	9767677.66952966	1
150707.106781187	9767677.66952966	1
151414.213562373	9767677.66952966	1
152121.32034356	9767677.66952966	1
152828.427124746	9767677.66952966	1
153535.533905933	9767677.66952966	1
154242.640687119	9767677.66952966	1
154949.747468306	9767677.66952966	1
155656.854249492	9767677.66952966	1
156363.961030679	9767677.66952966	1
157071.067811866	9767677.66952966	1
157778.174593052	9767677.66952966	1
158485.281374239	9767677.66952966	1
159192.388155425	9767677.66952966	1
159899.494936612	9767677.66952966	1
160606.601717798	9767677.66952966	1
161313.708498985	9767677.66952966	1
162020.815280171	9767677.66952966	1
162727.922061358	9767677.66952966	1
163435.028842544	9767677.66952966	1
164142.135623731	9767677.66952966	1
164849.242404918	9767677.66952966	1
165556.349186104	9767677.66952966	1
166263.455967291	9767677.66952966	1
166970.562748477	9767677.66952966	1
167677.669529664	9767677.66952966	1
168384.77631085	9767677.66952966	1
169091.883092037	9767677.66952966	1
169798.989873223	9767677.66952966	1
170506.09665441	9767677.66952966	1
171213.203435596	9767677.66952966	1
171920.310216783	9767677.66952966	1
172627.41699797	9767677.66952966	1
173334.523779156	9767677.66952966	1
174041.630560343	9767677.66952966	1
174748.737341529	9767677.66952966	1
175455.844122716	9767677.66952966	1
176162.950903902	9767677.66952966	1
176870.057685089	9767677.66952966	1
177577.164466275	9767677.66952966	1
178284.271247462	9767677.66952966	1
178991.378028648	9767677.66952966	1
179698.484809835	9767677.66952966	1
180405.591591022	9767677.66952966	1
181112.698372208	9767677.66952966	1
181819.805153395	9767677.66952966	1
182526.911934581	9767677.66952966	1
183234.018715768	9767677.66952966	1
183941.125496954	9767677.66952966	1
184648.232278141	9767677.66952966	1
185355.339059327	9767677.66952966	1
186062.445840514	9767677.66952966	1
186769.552621701	9767677.66952966	1
187476.659402887	9767677.66952966	1
188183.766184074	9767677.66952966	1
188890.87296526	9767677.66952966	1
189597.979746447	9767677.66952966	1
190305.086527633	9767677.66952966	1
191012.19330882	9767677.66952966	1
191719.300090006	9767677.66952966	1
192426.406871193	9767677.66952966	1
193133.513652379	9767677.66952966	1
193840.620433566	9767677.66952966	1
194547.727214753	9767677.66952966	1
195254.833995939	9767677.66952966	1
195961.940777126	9767677.66952966	1
196669.047558312	9767677.66952966	1
150000	9768384.77631085	1
150707.106781187	9768384.77631085	1
151414.213562373	9768384.77631085	1
152121.32034356	9768384.77631085	1
152828.427124746	9768384.77631085	1
153535.533905933	9768384.77631085	1
154242.640687119	9768384.77631085	1
154949.747468306	9768384.77631085	1
155656.854249492	9768384.77631085	1
156363.961030679	9768384.77631085	1
157071.067811866	9768384.77631085	1
157778.174593052	9768384.77631085	1
158485.281374239	9768384.77631085	1
159192.388155425	9768384.77631085	1
159899.494936612	9768384.77631085	1
160606.601717798	9768384.77631085	1
161313.708498985	9768384.77631085	1
162020.815280171	9768384.77631085	1
162727.922061358	9768384.77631085	1
163435.028842544	9768384.77631085	1
164142.135623731	9768384.77631085	1
164849.242404918	9768384.77631085	1
165556.349186104	9768384.77631085	1
166263.455967291	9768384.77631085	1
166970.562748477	9768384.77631085	1
167677.669529664	9768384.77631085	1
168384.77631085	9768384.77631085	1
169091.883092037	9768384.77631085	1
169798.989873223	9768384.77631085	1
170506.09665441	9768384.77631085	1
171213.203435596	9768384.77631085	1
171920.310216783	9768384.77631085	1
172627.41699797	9768384.77631085	1
173334.523779156	9768384.77631085	1
174041.630560343	9768384.77631085	1
174748.737341529	9768384.77631085	1
175455.844122716	9768384.77631085	1
176162.950903902	9768384.77631085	1
176870.057685089	9768384.77631085	1
177577.164466275	9768384.77631085	1
178284.271247462	9768384.77631085	1
178991.378028648	9768384.77631085	1
179698.484809835	9768384.77631085	1
180405.591591022	9768384.77631085	1
181112.698372208	9768384.77631085	1
181819.805153395	9768384.77631085	1
182526.911934581	9768384.77631085	1
183234.018715768	9768384.77631085	1
183941.125496954	9768384.77631085	1
184648.232278141	9768384.77631085	1
185355.339059327	9768384.77631085	1
186062.445840514	9768384.77631085	1
186769.552621701	9768384.77631085	1
187476.659402887	9768384.77631085	1
188183.766184074	9768384.77631085	1
188890.87296526	9768384.77631085	1
189597.979746447	9768384.77631085	1
190305.086527633	9768384.77631085	1
191012.19330882	9768384.77631085	1
191719.300090006	9768384.77631085	1
192426.406871193	9768384.77631085	1
193133.513652379	9768384.77631085	1
193840.620433566	9768384.77631085	1
194547.727214753	9768384.77631085	1
195254.833995939	9768384.77631085	1
195961.940777126	9768384.77631085	1
196669.047558312	9768384.77631085	1
150000	9769091.88309204	1
150707.106781187	9769091.88309204	1
151414.213562373	9769091.88309204	1
152121.32034356	9769091.88309204	1
152828.427124746	9769091.88309204	1
153535.533905933	9769091.88309204	1
154242.640687119	9769091.88309204	1
154949.747468306	9769091.88309204	1
155656.854249492	9769091.88309204	1
156363.961030679	9769091.88309204	1
157071.067811866	9769091.88309204	1
157778.174593052	9769091.88309204	1
158485.281374239	9769091.88309204	1
159192.388155425	9769091.88309204	1
159899.494936612	9769091.88309204	1
160606.601717798	9769091.88309204	1
161313.708498985	9769091.88309204	1
162020.815280171	9769091.88309204	1
162727.922061358	9769091.88309204	1
163435.028842544	9769091.88309204	1
164142.135623731	9769091.88309204	1
164849.242404918	9769091.88309204	1
165556.349186104	9769091.88309204	1
166263.455967291	9769091.88309204	1
166970.562748477	9769091.88309204	1
167677.669529664	9769091.88309204	1
168384.77631085	9769091.88309204	1
169091.883092037	9769091.88309204	1
169798.989873223	9769091.88309204	1
170506.09665441	9769091.88309204	1
171213.203435596	9769091.88309204	1
171920.310216783	9769091.88309204	1
172627.41699797	9769091.88309204	1
173334.523779156	9769091.88309204	1
174041.630560343	9769091.88309204	1
174748.737341529	9769091.88309204	1
175455.844122716	9769091.88309204	1
176162.950903902	9769091.88309204	1
176870.057685089	9769091.88309204	1
177577.164466275	9769091.88309204	1
178284.271247462	9769091.88309204	1
178991.378028648	9769091.88309204	1
179698.484809835	9769091.88309204	1
180405.591591022	9769091.88309204	1
181112.698372208	9769091.88309204	1
181819.805153395	9769091.88309204	1
182526.911934581	9769091.88309204	1
183234.018715768	9769091.88309204	1
183941.125496954	9769091.88309204	1
184648.232278141	9769091.88309204	1
185355.339059327	9769091.88309204	1
186062.445840514	9769091.88309204	1
186769.552621701	9769091.88309204	1
187476.659402887	9769091.88309204	1
188183.766184074	9769091.88309204	1
188890.87296526	9769091.88309204	1
189597.979746447	9769091.88309204	1
190305.086527633	9769091.88309204	1
191012.19330882	9769091.88309204	1
191719.300090006	9769091.88309204	1
192426.406871193	9769091.88309204	1
193133.513652379	9769091.88309204	1
193840.620433566	9769091.88309204	1
194547.727214753	9769091.88309204	1
195254.833995939	9769091.88309204	1
195961.940777126	9769091.88309204	1
196669.047558312	9769091.88309204	1
150000	9769798.98987322	1
150707.106781187	9769798.98987322	1
151414.213562373	9769798.98987322	1
152121.32034356	9769798.98987322	1
152828.427124746	9769798.98987322	1
153535.533905933	9769798.98987322	1
154242.640687119	9769798.98987322	1
154949.747468306	9769798.98987322	1
155656.854249492	9769798.98987322	1
156363.961030679	9769798.98987322	1
157071.067811866	9769798.98987322	1
157778.174593052	9769798.98987322	1
158485.281374239	9769798.98987322	1
159192.388155425	9769798.98987322	1
159899.494936612	9769798.98987322	1
160606.601717798	9769798.98987322	1
161313.708498985	9769798.98987322	1
162020.815280171	9769798.98987322	1
162727.922061358	9769798.98987322	1
163435.028842544	9769798.98987322	1
164142.135623731	9769798.98987322	1
164849.242404918	9769798.98987322	1
165556.349186104	9769798.98987322	1
166263.455967291	9769798.98987322	1
166970.562748477	9769798.98987322	1
167677.669529664	9769798.98987322	1
168384.77631085	9769798.98987322	1
169091.883092037	9769798.98987322	1
169798.989873223	9769798.98987322	1
170506.09665441	9769798.98987322	1
171213.203435596	9769798.98987322	1
171920.310216783	9769798.98987322	1
172627.41699797	9769798.98987322	1
173334.523779156	9769798.98987322	1
174041.630560343	9769798.98987322	1
174748.737341529	9769798.98987322	1
175455.844122716	9769798.98987322	1
176162.950903902	9769798.98987322	1
176870.057685089	9769798.98987322	1
177577.164466275	9769798.98987322	1
178284.271247462	9769798.98987322	1
178991.378028648	9769798.98987322	1
179698.484809835	9769798.98987322	1
180405.591591022	9769798.98987322	1
181112.698372208	9769798.98987322	1
181819.805153395	9769798.98987322	1
182526.911934581	9769798.98987322	1
183234.018715768	9769798.98987322	1
183941.125496954	9769798.98987322	1
184648.232278141	9769798.98987322	1
185355.339059327	9769798.98987322	1
186062.445840514	9769798.98987322	1
186769.552621701	9769798.98987322	1
187476.659402887	9769798.98987322	1
188183.766184074	9769798.98987322	1
188890.87296526	9769798.98987322	1
189597.979746447	9769798.98987322	1
190305.086527633	9769798.98987322	1
191012.19330882	9769798.98987322	1
191719.300090006	9769798.98987322	1
192426.406871193	9769798.98987322	1
193133.513652379	9769798.98987322	1
193840.620433566	9769798.98987322	1
194547.727214753	9769798.98987322	1
195254.833995939	9769798.98987322	1
195961.940777126	9769798.98987322	1
196669.047558312	9769798.98987322	1
150000	9770506.09665441	1
150707.106781187	9770506.09665441	1
151414.213562373	9770506.09665441	1
152121.32034356	9770506.09665441	1
152828.427124746	9770506.09665441	1
153535.533905933	9770506.09665441	1
154242.640687119	9770506.09665441	1
154949.747468306	9770506.09665441	1
155656.854249492	9770506.09665441	1
156363.961030679	9770506.09665441	1
157071.067811866	9770506.09665441	1
157778.174593052	9770506.09665441	1
158485.281374239	9770506.09665441	1
159192.388155425	9770506.09665441	1
159899.494936612	9770506.09665441	1
160606.601717798	9770506.09665441	1
161313.708498985	9770506.09665441	1
162020.815280171	9770506.09665441	1
162727.922061358	9770506.09665441	1
163435.028842544	9770506.09665441	1
164142.135623731	9770506.09665441	1
164849.242404918	9770506.09665441	1
165556.349186104	9770506.09665441	1
166263.455967291	9770506.09665441	1
166970.562748477	9770506.09665441	1
167677.669529664	9770506.09665441	1
168384.77631085	9770506.09665441	1
169091.883092037	9770506.09665441	1
169798.989873223	9770506.09665441	1
170506.09665441	9770506.09665441	1
171213.203435596	9770506.09665441	1
171920.310216783	9770506.09665441	1
172627.41699797	9770506.09665441	1
173334.523779156	9770506.09665441	1
174041.630560343	9770506.09665441	1
174748.737341529	9770506.09665441	1
175455.844122716	9770506.09665441	1
176162.950903902	9770506.09665441	1
176870.057685089	9770506.09665441	1
177577.164466275	9770506.09665441	1
178284.271247462	9770506.09665441	1
178991.378028648	9770506.09665441	1
179698.484809835	9770506.09665441	1
180405.591591022	9770506.09665441	1
181112.698372208	9770506.09665441	1
181819.805153395	9770506.09665441	1
182526.911934581	9770506.09665441	1
183234.018715768	9770506.09665441	1
183941.125496954	9770506.09665441	1
184648.232278141	9770506.09665441	1
185355.339059327	9770506.09665441	1
186062.445840514	9770506.09665441	1
186769.552621701	9770506.09665441	1
187476.659402887	9770506.09665441	1
188183.766184074	9770506.09665441	1
188890.87296526	9770506.09665441	1
189597.979746447	9770506.09665441	1
190305.086527633	9770506.09665441	1
191012.19330882	9770506.09665441	1
191719.300090006	9770506.09665441	1
192426.406871193	9770506.09665441	1
193133.513652379	9770506.09665441	1
193840.620433566	9770506.09665441	1
194547.727214753	9770506.09665441	1
195254.833995939	9770506.09665441	1
195961.940777126	9770506.09665441	1
196669.047558312	9770506.09665441	1
150000	9771213.2034356	1
150707.106781187	9771213.2034356	1
151414.213562373	9771213.2034356	1
152121.32034356	9771213.2034356	1
152828.427124746	9771213.2034356	1
153535.533905933	9771213.2034356	1
154242.640687119	9771213.2034356	1
154949.747468306	9771213.2034356	1
155656.854249492	9771213.2034356	1
156363.961030679	9771213.2034356	1
157071.067811866	9771213.2034356	1
157778.174593052	9771213.2034356	1
158485.281374239	9771213.2034356	1
159192.388155425	9771213.2034356	1
159899.494936612	9771213.2034356	1
160606.601717798	9771213.2034356	1
161313.708498985	9771213.2034356	1
162020.815280171	9771213.2034356	1
162727.922061358	9771213.2034356	1
163435.028842544	9771213.2034356	1
164142.135623731	9771213.2034356	1
164849.242404918	9771213.2034356	1
165556.349186104	9771213.2034356	1
166263.455967291	9771213.2034356	1
166970.562748477	9771213.2034356	1
167677.669529664	9771213.2034356	1
168384.77631085	9771213.2034356	1
169091.883092037	9771213.2034356	1
169798.989873223	9771213.2034356	1
170506.09665441	9771213.2034356	1
171213.203435596	9771213.2034356	1
171920.310216783	9771213.2034356	1
172627.41699797	9771213.2034356	1
173334.523779156	9771213.2034356	1
174041.630560343	9771213.2034356	1
174748.737341529	9771213.2034356	1
175455.844122716	9771213.2034356	1
176162.950903902	9771213.2034356	1
176870.057685089	9771213.2034356	1
177577.164466275	9771213.2034356	1
178284.271247462	9771213.2034356	1
178991.378028648	9771213.2034356	1
179698.484809835	9771213.2034356	1
180405.591591022	9771213.2034356	1
181112.698372208	9771213.2034356	1
181819.805153395	9771213.2034356	1
182526.911934581	9771213.2034356	1
183234.018715768	9771213.2034356	1
183941.125496954	9771213.2034356	1
184648.232278141	9771213.2034356	1
185355.339059327	9771213.2034356	1
186062.445840514	9771213.2034356	1
186769.552621701	9771213.2034356	1
187476.659402887	9771213.2034356	1
188183.766184074	9771213.2034356	1
188890.87296526	9771213.2034356	1
189597.979746447	9771213.2034356	1
190305.086527633	9771213.2034356	1
191012.19330882	9771213.2034356	1
191719.300090006	9771213.2034356	1
192426.406871193	9771213.2034356	1
193133.513652379	9771213.2034356	1
193840.620433566	9771213.2034356	1
194547.727214753	9771213.2034356	1
195254.833995939	9771213.2034356	1
195961.940777126	9771213.2034356	1
196669.047558312	9771213.2034356	1
150000	9771920.31021678	1
150707.106781187	9771920.31021678	1
151414.213562373	9771920.31021678	1
152121.32034356	9771920.31021678	1
152828.427124746	9771920.31021678	1
153535.533905933	9771920.31021678	1
154242.640687119	9771920.31021678	1
154949.747468306	9771920.31021678	1
155656.854249492	9771920.31021678	1
156363.961030679	9771920.31021678	1
157071.067811866	9771920.31021678	1
157778.174593052	9771920.31021678	1
158485.281374239	9771920.31021678	1
159192.388155425	9771920.31021678	1
159899.494936612	9771920.31021678	1
160606.601717798	9771920.31021678	1
161313.708498985	9771920.31021678	1
162020.815280171	9771920.31021678	1
162727.922061358	9771920.31021678	1
163435.028842544	9771920.31021678	1
164142.135623731	9771920.31021678	1
164849.242404918	9771920.31021678	1
165556.349186104	9771920.31021678	1
166263.455967291	9771920.31021678	1
166970.562748477	9771920.31021678	1
167677.669529664	9771920.31021678	1
168384.77631085	9771920.31021678	1
169091.883092037	9771920.31021678	1
169798.989873223	9771920.31021678	1
170506.09665441	9771920.31021678	1
171213.203435596	9771920.31021678	1
171920.310216783	9771920.31021678	1
172627.41699797	9771920.31021678	1
173334.523779156	9771920.31021678	1
174041.630560343	9771920.31021678	1
174748.737341529	9771920.31021678	1
175455.844122716	9771920.31021678	1
176162.950903902	9771920.31021678	1
176870.057685089	9771920.31021678	1
177577.164466275	9771920.31021678	1
178284.271247462	9771920.31021678	1
178991.378028648	9771920.31021678	1
179698.484809835	9771920.31021678	1
180405.591591022	9771920.31021678	1
181112.698372208	9771920.31021678	1
181819.805153395	9771920.31021678	1
182526.911934581	9771920.31021678	1
183234.018715768	9771920.31021678	1
183941.125496954	9771920.31021678	1
184648.232278141	9771920.31021678	1
185355.339059327	9771920.31021678	1
186062.445840514	9771920.31021678	1
186769.552621701	9771920.31021678	1
187476.659402887	9771920.31021678	1
188183.766184074	9771920.31021678	1
188890.87296526	9771920.31021678	1
189597.979746447	9771920.31021678	1
190305.086527633	9771920.31021678	1
191012.19330882	9771920.31021678	1
191719.300090006	9771920.31021678	1
192426.406871193	9771920.31021678	1
193133.513652379	9771920.31021678	1
193840.620433566	9771920.31021678	1
194547.727214753	9771920.31021678	1
195254.833995939	9771920.31021678	1
195961.940777126	9771920.31021678	1
196669.047558312	9771920.31021678	1
150000	9772627.41699797	1
150707.106781187	9772627.41699797	1
151414.213562373	9772627.41699797	1
152121.32034356	9772627.41699797	1
152828.427124746	9772627.41699797	1
153535.533905933	9772627.41699797	1
154242.640687119	9772627.41699797	1
154949.747468306	9772627.41699797	1
155656.854249492	9772627.41699797	1
156363.961030679	9772627.41699797	1
157071.067811866	9772627.41699797	1
157778.174593052	9772627.41699797	1
158485.281374239	9772627.41699797	1
159192.388155425	9772627.41699797	1
159899.494936612	9772627.41699797	1
160606.601717798	9772627.41699797	1
161313.708498985	9772627.41699797	1
162020.815280171	9772627.41699797	1
162727.922061358	9772627.41699797	1
163435.028842544	9772627.41699797	1
164142.135623731	9772627.41699797	1
164849.242404918	9772627.41699797	1
165556.349186104	9772627.41699797	1
166263.455967291	9772627.41699797	1
166970.562748477	9772627.41699797	1
167677.669529664	9772627.41699797	1
168384.77631085	9772627.41699797	1
169091.883092037	9772627.41699797	1
169798.989873223	9772627.41699797	1
170506.09665441	9772627.41699797	1
171213.203435596	9772627.41699797	1
171920.310216783	9772627.41699797	1
172627.41699797	9772627.41699797	1
173334.523779156	9772627.41699797	1
174041.630560343	9772627.41699797	1
174748.737341529	9772627.41699797	1
175455.844122716	9772627.41699797	1
176162.950903902	9772627.41699797	1
176870.057685089	9772627.41699797	1
177577.164466275	9772627.41699797	1
178284.271247462	9772627.41699797	1
178991.378028648	9772627.41699797	1
179698.484809835	9772627.41699797	1
180405.591591022	9772627.41699797	1
181112.698372208	9772627.41699797	1
181819.805153395	9772627.41699797	1
182526.911934581	9772627.41699797	1
183234.018715768	9772627.41699797	1
183941.125496954	9772627.41699797	1
184648.232278141	9772627.41699797	1
185355.339059327	9772627.41699797	1
186062.445840514	9772627.41699797	1
186769.552621701	9772627.41699797	1
187476.659402887	9772627.41699797	1
188183.766184074	9772627.41699797	1
188890.87296526	9772627.41699797	1
189597.979746447	9772627.41699797	1
190305.086527633	9772627.41699797	1
191012.19330882	9772627.41699797	1
191719.300090006	9772627.41699797	1
192426.406871193	9772627.41699797	1
193133.513652379	9772627.41699797	1
193840.620433566	9772627.41699797	1
194547.727214753	9772627.41699797	1
195254.833995939	9772627.41699797	1
195961.940777126	9772627.41699797	1
196669.047558312	9772627.41699797	1
150000	9773334.52377916	1
150707.106781187	9773334.52377916	1
151414.213562373	9773334.52377916	1
152121.32034356	9773334.52377916	0
152828.427124746	9773334.52377916	0
153535.533905933	9773334.52377916	0
154242.640687119	9773334.52377916	1
154949.747468306	9773334.52377916	1
155656.854249492	9773334.52377916	1
156363.961030679	9773334.52377916	1
157071.067811866	9773334.52377916	1
157778.174593052	9773334.52377916	1
158485.281374239	9773334.52377916	1
159192.388155425	9773334.52377916	1
159899.494936612	9773334.52377916	1
160606.601717798	9773334.52377916	1
161313.708498985	9773334.52377916	1
162020.815280171	9773334.52377916	1
162727.922061358	9773334.52377916	1
163435.028842544	9773334.52377916	1
164142.135623731	9773334.52377916	1
164849.242404918	9773334.52377916	1
165556.349186104	9773334.52377916	1
166263.455967291	9773334.52377916	1
166970.562748477	9773334.52377916	1
167677.669529664	9773334.52377916	1
168384.77631085	9773334.52377916	1
169091.883092037	9773334.52377916	1
169798.989873223	9773334.52377916	1
170506.09665441	9773334.52377916	1
171213.203435596	9773334.52377916	1
171920.310216783	9773334.52377916	1
172627.41699797	9773334.52377916	1
173334.523779156	9773334.52377916	1
174041.630560343	9773334.52377916	1
174748.737341529	9773334.52377916	1
175455.844122716	9773334.52377916	1
176162.950903902	9773334.52377916	1
176870.057685089	9773334.52377916	1
177577.164466275	9773334.52377916	1
178284.271247462	9773334.52377916	1
178991.378028648	9773334.52377916	1
179698.484809835	9773334.52377916	1
180405.591591022	9773334.52377916	1
181112.698372208	9773334.52377916	1
181819.805153395	9773334.52377916	1
182526.911934581	9773334.52377916	1
183234.018715768	9773334.52377916	1
183941.125496954	9773334.52377916	1
184648.232278141	9773334.52377916	1
185355.339059327	9773334.52377916	1
186062.445840514	9773334.52377916	1
186769.552621701	9773334.52377916	1
187476.659402887	9773334.52377916	1
188183.766184074	9773334.52377916	1
188890.87296526	9773334.52377916	1
189597.979746447	9773334.52377916	1
190305.086527633	9773334.52377916	1
191012.19330882	9773334.52377916	1
191719.300090006	9773334.52377916	1
192426.406871193	9773334.52377916	1
193133.513652379	9773334.52377916	1
193840.620433566	9773334.52377916	1
194547.727214753	9773334.52377916	1
195254.833995939	9773334.52377916	1
195961.940777126	9773334.52377916	1
196669.047558312	9773334.52377916	1
150707.106781187	9774041.63056034	1
151414.213562373	9774041.63056034	1
152121.32034356	9774041.63056034	0
152828.427124746	9774041.63056034	0
153535.533905933	9774041.63056034	0
154242.640687119	9774041.63056034	1
154949.747468306	9774041.63056034	1
155656.854249492	9774041.63056034	1
156363.961030679	9774041.63056034	0
157071.067811866	9774041.63056034	0
157778.174593052	9774041.63056034	0
158485.281374239	9774041.63056034	0
159192.388155425	9774041.63056034	1
159899.494936612	9774041.63056034	1
160606.601717798	9774041.63056034	1
161313.708498985	9774041.63056034	1
162020.815280171	9774041.63056034	1
162727.922061358	9774041.63056034	1
163435.028842544	9774041.63056034	1
164142.135623731	9774041.63056034	1
164849.242404918	9774041.63056034	1
165556.349186104	9774041.63056034	1
166263.455967291	9774041.63056034	1
166970.562748477	9774041.63056034	1
167677.669529664	9774041.63056034	1
168384.77631085	9774041.63056034	1
169091.883092037	9774041.63056034	1
169798.989873223	9774041.63056034	1
170506.09665441	9774041.63056034	1
171213.203435596	9774041.63056034	1
171920.310216783	9774041.63056034	1
172627.41699797	9774041.63056034	1
173334.523779156	9774041.63056034	1
174041.630560343	9774041.63056034	1
174748.737341529	9774041.63056034	1
175455.844122716	9774041.63056034	1
176162.950903902	9774041.63056034	1
176870.057685089	9774041.63056034	1
177577.164466275	9774041.63056034	1
178284.271247462	9774041.63056034	1
178991.378028648	9774041.63056034	1
179698.484809835	9774041.63056034	1
180405.591591022	9774041.63056034	1
181112.698372208	9774041.63056034	1
181819.805153395	9774041.63056034	1
182526.911934581	9774041.63056034	1
183234.018715768	9774041.63056034	1
183941.125496954	9774041.63056034	1
184648.232278141	9774041.63056034	1
185355.339059327	9774041.63056034	1
186062.445840514	9774041.63056034	1
186769.552621701	9774041.63056034	1
187476.659402887	9774041.63056034	1
188183.766184074	9774041.63056034	1
188890.87296526	9774041.63056034	1
189597.979746447	9774041.63056034	1
190305.086527633	9774041.63056034	1
191012.19330882	9774041.63056034	1
191719.300090006	9774041.63056034	1
192426.406871193	9774041.63056034	1
193133.513652379	9774041.63056034	1
193840.620433566	9774041.63056034	1
194547.727214753	9774041.63056034	1
195254.833995939	9774041.63056034	1
195961.940777126	9774041.63056034	1
196669.047558312	9774041.63056034	1
150707.106781187	9774748.73734153	1
151414.213562373	9774748.73734153	1
152121.32034356	9774748.73734153	0
152828.427124746	9774748.73734153	0
153535.533905933	9774748.73734153	0
154242.640687119	9774748.73734153	1
154949.747468306	9774748.73734153	1
155656.854249492	9774748.73734153	1
156363.961030679	9774748.73734153	0
157071.067811866	9774748.73734153	0
157778.174593052	9774748.73734153	0
158485.281374239	9774748.73734153	0
159192.388155425	9774748.73734153	1
159899.494936612	9774748.73734153	1
160606.601717798	9774748.73734153	1
161313.708498985	9774748.73734153	1
162020.815280171	9774748.73734153	1
162727.922061358	9774748.73734153	1
163435.028842544	9774748.73734153	1
164142.135623731	9774748.73734153	1
164849.242404918	9774748.73734153	1
165556.349186104	9774748.73734153	1
166263.455967291	9774748.73734153	1
166970.562748477	9774748.73734153	1
167677.669529664	9774748.73734153	1
168384.77631085	9774748.73734153	1
169091.883092037	9774748.73734153	1
169798.989873223	9774748.73734153	1
170506.09665441	9774748.73734153	1
171213.203435596	9774748.73734153	1
171920.310216783	9774748.73734153	1
172627.41699797	9774748.73734153	1
173334.523779156	9774748.73734153	1
174041.630560343	9774748.73734153	1
174748.737341529	9774748.73734153	1
175455.844122716	9774748.73734153	1
176162.950903902	9774748.73734153	1
176870.057685089	9774748.73734153	1
177577.164466275	9774748.73734153	1
178284.271247462	9774748.73734153	1
178991.378028648	9774748.73734153	1
179698.484809835	9774748.73734153	1
180405.591591022	9774748.73734153	1
181112.698372208	9774748.73734153	1
181819.805153395	9774748.73734153	1
182526.911934581	9774748.73734153	1
183234.018715768	9774748.73734153	1
183941.125496954	9774748.73734153	1
184648.232278141	9774748.73734153	1
185355.339059327	9774748.73734153	1
186062.445840514	9774748.73734153	1
186769.552621701	9774748.73734153	1
187476.659402887	9774748.73734153	1
188183.766184074	9774748.73734153	1
188890.87296526	9774748.73734153	1
189597.979746447	9774748.73734153	1
190305.086527633	9774748.73734153	1
191012.19330882	9774748.73734153	1
191719.300090006	9774748.73734153	1
192426.406871193	9774748.73734153	1
193133.513652379	9774748.73734153	1
193840.620433566	9774748.73734153	1
194547.727214753	9774748.73734153	1
195254.833995939	9774748.73734153	1
195961.940777126	9774748.73734153	1
196669.047558312	9774748.73734153	1
150707.106781187	9775455.84412272	1
151414.213562373	9775455.84412272	1
152121.32034356	9775455.84412272	1
152828.427124746	9775455.84412272	1
153535.533905933	9775455.84412272	0
154242.640687119	9775455.84412272	0
154949.747468306	9775455.84412272	0
155656.854249492	9775455.84412272	0
156363.961030679	9775455.84412272	0
157071.067811866	9775455.84412272	0
157778.174593052	9775455.84412272	0
158485.281374239	9775455.84412272	0
159192.388155425	9775455.84412272	1
159899.494936612	9775455.84412272	1
160606.601717798	9775455.84412272	1
161313.708498985	9775455.84412272	1
162020.815280171	9775455.84412272	1
162727.922061358	9775455.84412272	1
163435.028842544	9775455.84412272	1
164142.135623731	9775455.84412272	1
164849.242404918	9775455.84412272	1
165556.349186104	9775455.84412272	1
166263.455967291	9775455.84412272	1
166970.562748477	9775455.84412272	0
167677.669529664	9775455.84412272	0
168384.77631085	9775455.84412272	0
169091.883092037	9775455.84412272	1
169798.989873223	9775455.84412272	1
170506.09665441	9775455.84412272	1
171213.203435596	9775455.84412272	1
171920.310216783	9775455.84412272	1
172627.41699797	9775455.84412272	1
173334.523779156	9775455.84412272	1
174041.630560343	9775455.84412272	1
174748.737341529	9775455.84412272	1
175455.844122716	9775455.84412272	1
176162.950903902	9775455.84412272	1
176870.057685089	9775455.84412272	1
177577.164466275	9775455.84412272	1
178284.271247462	9775455.84412272	1
178991.378028648	9775455.84412272	1
179698.484809835	9775455.84412272	1
180405.591591022	9775455.84412272	1
181112.698372208	9775455.84412272	1
181819.805153395	9775455.84412272	1
182526.911934581	9775455.84412272	1
183234.018715768	9775455.84412272	1
183941.125496954	9775455.84412272	1
184648.232278141	9775455.84412272	1
185355.339059327	9775455.84412272	1
186062.445840514	9775455.84412272	1
186769.552621701	9775455.84412272	1
187476.659402887	9775455.84412272	1
188183.766184074	9775455.84412272	1
188890.87296526	9775455.84412272	1
189597.979746447	9775455.84412272	1
190305.086527633	9775455.84412272	1
191012.19330882	9775455.84412272	1
191719.300090006	9775455.84412272	1
192426.406871193	9775455.84412272	1
193133.513652379	9775455.84412272	1
193840.620433566	9775455.84412272	1
194547.727214753	9775455.84412272	1
195254.833995939	9775455.84412272	1
195961.940777126	9775455.84412272	1
196669.047558312	9775455.84412272	1
150707.106781187	9776162.9509039	1
151414.213562373	9776162.9509039	1
152121.32034356	9776162.9509039	1
152828.427124746	9776162.9509039	1
153535.533905933	9776162.9509039	0
154242.640687119	9776162.9509039	0
154949.747468306	9776162.9509039	0
155656.854249492	9776162.9509039	0
156363.961030679	9776162.9509039	0
157071.067811866	9776162.9509039	0
157778.174593052	9776162.9509039	1
158485.281374239	9776162.9509039	1
159192.388155425	9776162.9509039	1
159899.494936612	9776162.9509039	1
160606.601717798	9776162.9509039	1
161313.708498985	9776162.9509039	1
162020.815280171	9776162.9509039	1
162727.922061358	9776162.9509039	1
163435.028842544	9776162.9509039	1
164142.135623731	9776162.9509039	1
164849.242404918	9776162.9509039	1
165556.349186104	9776162.9509039	1
166263.455967291	9776162.9509039	1
166970.562748477	9776162.9509039	0
167677.669529664	9776162.9509039	0
168384.77631085	9776162.9509039	0
169091.883092037	9776162.9509039	1
169798.989873223	9776162.9509039	1
170506.09665441	9776162.9509039	1
171213.203435596	9776162.9509039	1
171920.310216783	9776162.9509039	1
172627.41699797	9776162.9509039	1
173334.523779156	9776162.9509039	1
174041.630560343	9776162.9509039	1
174748.737341529	9776162.9509039	1
175455.844122716	9776162.9509039	1
176162.950903902	9776162.9509039	1
176870.057685089	9776162.9509039	1
177577.164466275	9776162.9509039	1
178284.271247462	9776162.9509039	1
178991.378028648	9776162.9509039	1
179698.484809835	9776162.9509039	1
180405.591591022	9776162.9509039	1
181112.698372208	9776162.9509039	1
181819.805153395	9776162.9509039	1
182526.911934581	9776162.9509039	1
183234.018715768	9776162.9509039	1
183941.125496954	9776162.9509039	1
184648.232278141	9776162.9509039	1
185355.339059327	9776162.9509039	1
186062.445840514	9776162.9509039	1
186769.552621701	9776162.9509039	1
187476.659402887	9776162.9509039	1
188183.766184074	9776162.9509039	1
188890.87296526	9776162.9509039	1
189597.979746447	9776162.9509039	1
190305.086527633	9776162.9509039	1
191012.19330882	9776162.9509039	1
191719.300090006	9776162.9509039	1
192426.406871193	9776162.9509039	1
193133.513652379	9776162.9509039	1
193840.620433566	9776162.9509039	1
194547.727214753	9776162.9509039	1
195254.833995939	9776162.9509039	1
195961.940777126	9776162.9509039	1
196669.047558312	9776162.9509039	1
150707.106781187	9776870.05768509	1
151414.213562373	9776870.05768509	1
[truncated: 2,712 more rows]
