# Supplementary material for: Lions in a coexistence landscape: Repurposing a traditional field technique to monitor an elusive carnivore
Source: Ecol Evol. 2022 Mar 1;12(3):e8662. doi: 10.1002/ece3.8662 (PMC8888262; doi:10.1002/ece3.8662)
Supplement: Supplementary file 2 — Appendix S2 [file ECE3-12-e8662-s001.zip › ece38662-sup-0008-Supinfo.R]

### --------  SECR Lion Analysis Code for the manuscript -------- ###

# LIONS IN A COEXISTENCE LANDSCAPE: REPURPOSING A TRADITIONAL FIELD #
#           TECHNIQUE TO MONITOR AN ELUSIVE CARNIVORE               #

rm(list = ls())

## Set to working directory that contains all input .csv files and .R SECR functions
dirMain=""
setwd(dirMain)

## Get data input files structures
statespace <- read.csv("Habitat.csv")
traps <- read.csv("Traps.csv")
captures <- read.csv("CH.csv")
sex <- read.csv("Sex.csv")
effort <- read.csv("Effort.csv") # Search encounter protocol
effort2 <- read.csv("Effort2.csv") # Playback protocol

## Extract specific information from the input files ##
Xsex <- sex[,2]
Xeffort <- effort[,4:ncol(effort)]
Xeffort2 <- effort2[,4:ncol(effort2)]
######################################################################################

## For a big file such as this effort file, convert any characters entered into numeric. But be careful if there were other errors (eg: #NUM! error).##
## 'sapply' converts these columns into arbitrary integers ##
Xeffort <- sapply(Xeffort, as.numeric) 
Xeffort2 <- sapply(Xeffort2, as.numeric)

######################################################################################

####################### SWITCHES FOR SETTING Xeffort FILES  #########################
Xeffort <- Xeffort
Xeffort1 <- NULL 
Xeffort2 <- Xeffort2 
Xeffort3 <- NULL 
####################################################################################

alive=matrix(1,nrow=length(unique(captures[,"ANIMAL_ID"])),ncol=ncol(Xeffort))

## Get required SCR functions from the directory ###
source("e2dist.R")
source("SCRi.fn.par1-lionVer1003.R") # this version allows for continuing a completed analysis to run more iterations, detects OS and calls appropriate package for parallel computing, and switches off beta.dens if there is no RSF
source("scrDataWS.R")
######################################################################################

## Format data of class scrobj ##
scrLionData <- scrData(traps=traps, captures=captures, statespace=statespace, Xsex=Xsex, Xeff=Xeffort, Xeff1=Xeffort1, Xeff2=Xeffort2, Xeff3=Xeffort3)

### Run analysis to estimate parameters

## Number of iterations to be run
niter <- 51000

## Number of chains to be run ###
nchains <- 4

## Set model number ##
modelno <- 1

## Is this a continuation code? Set contin=1 if yes, otherwise 0. Ensure that the original settings (number of chains, model specification perfectly match)
contin <- 0

if(contin==1){
	
### Obtain all the MCMC histories. These directory structures have to be replaced by the ones obtained after running the analysis ###
dir1 <- ""
	setwd(dir1)
	histCH1 <- read.csv(dir(pattern='^mcmchist')[1])
	gdataCH1 <- read.csv(dir(pattern='^gofdata')[1])
	gnewCH1 <- read.csv(dir(pattern='^gofnew')[1])
	LogLikeCH1 <- read.csv(dir(pattern='^LogLike')[1])
	AcCentresCH1 <- read.csv(dir(pattern='^AcCentres')[1])
	RealIndividualsCH1 <- read.csv(dir(pattern='^RealIndividuals')[1])
	SexIndividualsCH1 <- read.csv(dir(pattern='^SexIndividuals')[1])
	
	initsCH1mcmc <- histCH1[length(histCH1[,1]),][-1]
	initsCH1gdata <- gdataCH1[length(gdataCH1[,1]),][-1]
	initsCH1gnew <- gnewCH1[length(gnewCH1[,1]),][-1]
	initsCH1LogLike <- LogLikeCH1[length(LogLikeCH1[,1]),][-1]
	initsCH1AcCentres <- AcCentresCH1[length(AcCentresCH1[,1]),][-1]
	initsCH1RealIndividuals <- RealIndividualsCH1[length(RealIndividualsCH1[,1]),][-1]
	initsCH1SexIndividuals <- SexIndividualsCH1[length(SexIndividualsCH1[,1]),][-1]
	
	
dir2 <- ""
	setwd(dir2)
	histCH2 <- read.csv(dir(pattern='^mcmchist')[1])
	gdataCH2 <- read.csv(dir(pattern='^gofdata')[1])
	gnewCH2 <- read.csv(dir(pattern='^gofnew')[1])
	LogLikeCH2 <- read.csv(dir(pattern='^LogLike')[1])
	AcCentresCH2 <- read.csv(dir(pattern='^AcCentres')[1])
	RealIndividualsCH2 <- read.csv(dir(pattern='^RealIndividuals')[1])
	SexIndividualsCH2 <- read.csv(dir(pattern='^SexIndividuals')[1])
	
	initsCH2mcmc <- histCH2[length(histCH2[,1]),][-1]
	initsCH2gdata <- gdataCH2[length(gdataCH2[,1]),][-1]
	initsCH2gnew <- gnewCH2[length(gnewCH2[,1]),][-1]
	initsCH2LogLike <- LogLikeCH2[length(LogLikeCH2[,1]),][-1]
	initsCH2AcCentres <- AcCentresCH2[length(AcCentresCH2[,1]),][-1]
	initsCH2RealIndividuals <- RealIndividualsCH2[length(RealIndividualsCH2[,1]),][-1]
	initsCH2SexIndividuals <- SexIndividualsCH2[length(SexIndividualsCH2[,1]),][-1]

	
 dir3 <- ""
	setwd(dir3)
	histCH3 <- read.csv(dir(pattern='^mcmchist')[1])
	gdataCH3 <- read.csv(dir(pattern='^gofdata')[1])
	gnewCH3 <- read.csv(dir(pattern='^gofnew')[1])
	LogLikeCH3 <- read.csv(dir(pattern='^LogLike')[1])
	AcCentresCH3 <- read.csv(dir(pattern='^AcCentres')[1])
	RealIndividualsCH3 <- read.csv(dir(pattern='^RealIndividuals')[1])
	SexIndividualsCH3 <- read.csv(dir(pattern='^SexIndividuals')[1])

	initsCH3mcmc <- histCH3[length(histCH3[,1]),][-1]
	initsCH3gdata <- gdataCH3[length(gdataCH3[,1]),][-1]
	initsCH3gnew <- gnewCH3[length(gnewCH3[,1]),][-1]
	initsCH3LogLike <- LogLikeCH3[length(LogLikeCH3[,1]),][-1]
	initsCH3AcCentres <- AcCentresCH3[length(AcCentresCH3[,1]),][-1]
	initsCH3RealIndividuals <- RealIndividualsCH3[length(RealIndividualsCH3[,1]),][-1]
	initsCH3SexIndividuals <- SexIndividualsCH3[length(SexIndividualsCH3[,1]),][-1]
	
dir4 <- ""
	setwd(dir4)
	histCH4 <- read.csv(dir(pattern='^mcmchist')[1])
	gdataCH4 <- read.csv(dir(pattern='^gofdata')[1])
	gnewCH4 <- read.csv(dir(pattern='^gofnew')[1])
	LogLikeCH4 <- read.csv(dir(pattern='^LogLike')[1])
	AcCentresCH4 <- read.csv(dir(pattern='^AcCentres')[1])
	RealIndividualsCH4 <- read.csv(dir(pattern='^RealIndividuals')[1])
	SexIndividualsCH4 <- read.csv(dir(pattern='^SexIndividuals')[1])
	
	initsCH4mcmc <- histCH4[length(histCH4[,1]),][-1]
	initsCH4gdata <- gdataCH4[length(gdataCH4[,1]),][-1]
	initsCH4gnew <- gnewCH4[length(gnewCH4[,1]),][-1]
	initsCH4LogLike <- LogLikeCH4[length(LogLikeCH4[,1]),][-1]
	initsCH4AcCentres <- AcCentresCH4[length(AcCentresCH4[,1]),][-1]
	initsCH4RealIndividuals <- RealIndividualsCH4[length(RealIndividualsCH4[,1]),][-1]
	initsCH4SexIndividuals <- SexIndividualsCH4[length(SexIndividualsCH4[,1]),][-1]

initsCH1 <- list(initsCH1mcmc, initsCH1gdata, initsCH1gnew, initsCH1LogLike, initsCH1AcCentres, initsCH1RealIndividuals, initsCH1SexIndividuals)
initsCH2 <- list(initsCH2mcmc, initsCH2gdata, initsCH2gnew, initsCH2LogLike, initsCH2AcCentres, initsCH2RealIndividuals, initsCH2SexIndividuals)
initsCH3 <- list(initsCH3mcmc, initsCH3gdata, initsCH3gnew, initsCH3LogLike, initsCH3AcCentres, initsCH3RealIndividuals, initsCH3SexIndividuals)
initsCH4 <- list(initsCH4mcmc, initsCH4gdata, initsCH4gnew, initsCH4LogLike, initsCH4AcCentres, initsCH4RealIndividuals, initsCH4SexIndividuals)

inits <- list(initsCH1, initsCH2, initsCH3, initsCH4) 
###### Return to main directory ######
# dirMain <- "~/myrpackages/Meru"
	setwd(dirMain)
######################################
} 

## Run the model ##
scrLionAnal <- SCRi.fn.par1(scrLionData, 
                                contin = contin,
                                modelno=modelno, 
                                nc=nchains, 
                                ni = niter, 
                                burn = 1000, 
                                skip = 1, 
                                nz = 231, 
                                theta=1, 
                                Msigma = 1, 
                                Mb = 0, 
                                Msex=1, 
                                Msexsigma = 1, 
                                Xsex = Xsex, 
                                Xeff=Xeffort, 
                                Xeff1=Xeffort1, 
                                Xeff2=Xeffort2, 
                                Xeff3=Xeffort3, 
                                ss.prob=NULL, 
                                coord.scale = 1000, 
                                area.per.pixel = 0.5, 
                                thinstatespace = 1, 
                                maxNN = 40, 
                                dumprate = 200000) 
