# Supplementary material for: Lions in a coexistence landscape: Repurposing a traditional field technique to monitor an elusive carnivore
Source: Ecol Evol. 2022 Mar 1;12(3):e8662. doi: 10.1002/ece3.8662 (PMC8888262; doi:10.1002/ece3.8662)
Supplement: Supplementary file 2 — Appendix S2 [file ECE3-12-e8662-s001.zip › ece38662-sup-0011-Supinfo.csv]

ANIMAL_ID	SEX
1	0
2	0
3	0
4	0
5	0
6	0
7	0
8	0
9	0
10	0
11	0
12	0
13	0
14	1
15	1
16	1
17	1
18	1
19	1
